# Supplementary material for: Transcriptional response of Escherichia coli to ammonia and glucose fluctuations
Source: Microb Biotechnol. 2017 Apr 26;10(4):858–72. doi: 10.1111/1751-7915.12713 (PMC5481515; doi:10.1111/1751-7915.12713)
Supplement: Supplementary file 2 — Table S6. Venn diagram gene list short‐term response (P3 vs. S) after 28 h Table S7. Venn diagram gene list short‐term response (P5 vs. S) after 28 h Table S8. Venn diagram gene list long‐term response (S vs. S0) after 28 h Table S9. Differentially expressed gene list short‐term response (P5 vs. S) after 28 h Table S10. Differentially expressed gene list long‐term response (S vs. S0) after 28h [file MBT2-10-858-s002.xlsx]

## Sheet: INFO
SUPPLEMENTARY INFORMATION
E.coli’s Transcriptional Response to Ammonia and Glucose Fluctuations
Author names and affiliations:
Joana Danica Simen1, Michael Löffler1, Günter Jäger2, Karin Schäferhoff2, Andreas Freund1, Jakob Matthes2, Jan Müller1, RecogNice-Team¶, Ralf Takors1,*
1 University of Stuttgart, Institute of Biochemical Engineering, Allmandring 31, 70569 Stuttgart, Germany
2 University of Tübingen, Institute of Medical Genetics and Applied Genomics, Calwerstr. 7, 72076 Tübingen, Germany
* For correspondence.
E-mail address: takors@ibvt.uni-stuttgart.de;
Tel.: (+49) 711 685 64535;
Fax: (+49) 711 685 65164
¶ For membership list refer to Acknowledgements section.
CONTENT
Table S6: Venn diagram gene list short-term response (P3 vs. S) after 28h
Venn Fig. 5A, n=101 unique genes
Table S7: Venn diagram gene list short-term response (P5 vs. S) after 28h
Venn Fig. 5B, n=384 unique genes
Table S8: Venn diagram gene list long-term response (S vs. S0) after 28h
Venn Fig. 5C, n=192 unique genes
Table S9: Differentially expressed gene list short-term response (P5 vs. S) after 28h
Differentially expressed genes which are not included in Fig. 5B. Difference in absolute expression ratio was below the chosen cutoff
Table S10: Differentially expressed gene list long-term response (S vs. S0) after 28h
Differentially expressed genes which are not included in Fig. 5B. Difference in absolute expression ratio was below the chosen cutoff

## Sheet: Supplementary_Table_6
Gene	Logarithmic ratio glucose	Logarithmic ratio ammonia	Difference in absolute expression ratio	Group	Subgroup	Direction	Function
	logFC (ΔC)	logFC (ΔN)	(|log2 (ΔN)| – |log2 (ΔC)|
apt	-0.51	-0.73	0.22	A	ΔN ≈ ΔC	down	Adenine/guanine phosphoribosyltransferase or related PRPP-binding protein
cspF	-1.09	-1.1	0.01	A	ΔN ≈ ΔC	down	Qin prophage; cold shock protein
ecnA	-0.81	-0.68	-0.13	A	ΔN ≈ ΔC	down	Entericidin A lipoprotein, antidote to entericidin B
emrE	-0.67	-0.69	0.02	A	ΔN ≈ ΔC	down	Multidrug transporter EmrE and related cation transporters
fliE	-0.97	-1.21	0.24	A	ΔN ≈ ΔC	down	Flagellar hook-basal body complex protein FliE
htrL	-0.41	-0.59	0.18	A	ΔN ≈ ΔC	down	Flagellar basal-body protein FliE
insB	-0.59	-0.73	0.14	A	ΔN ≈ ΔC	down	IS1 protein InsB
insD	-0.69	-0.54	-0.15	A	ΔN ≈ ΔC	down	IS2 element protein
mioC	-0.64	-0.74	0.1	A	ΔN ≈ ΔC	down	Flavodoxin
rfaH	-0.52	-0.73	0.21	A	ΔN ≈ ΔC	down	Transcription antitermination factor NusG
suhB	-0.6	-0.63	0.03	A	ΔN ≈ ΔC	down	Inositol monophosphatase
yaeB	-0.66	-0.68	0.02	A	ΔN ≈ ΔC	down	tRNA m6t6A37 methyltransferase
yagF	-0.66	-0.5	-0.16	A	ΔN ≈ ΔC	down	CP4-6 prophage; D-xylonate dehydratase
yaiV	-0.89	-1.13	0.24	A	ΔN ≈ ΔC	down	Predicted DNA-binding transcriptional regulator
ycjW	-0.62	-0.48	-0.14	A	ΔN ≈ ΔC	down	Predicted DNA-binding transcriptional regulator, LacI type
ydcX	-0.83	-0.75	-0.08	A	ΔN ≈ ΔC	down	Orphan toxin
yedW	-0.46	-0.71	0.25	A	ΔN ≈ ΔC	down	DNA-binding response regulator, OmpR family, contains REC and winged-helix (wHTH) domain
yeiU	-0.41	-0.6	0.19	A	ΔN ≈ ΔC	down	Kdo2-lipid A phosphotransferase
yfhL	-1	-1.04	0.04	A	ΔN ≈ ΔC	down	Ferredoxin
ygcM	-0.68	-0.87	0.19	A	ΔN ≈ ΔC	down	6-pyruvoyl-tetrahydropterin synthase
yidD	-0.91	-0.89	-0.02	A	ΔN ≈ ΔC	down	Inner membrane protein insertion factor
ymfC	-0.51	-0.7	0.19	A	ΔN ≈ ΔC	down	23S rRNA pseudouridine 2457 synthase
yqgC	-0.62	-0.47	-0.15	A	ΔN ≈ ΔC	down	Predicted protein
ychH	0.6	0.58	-0.02	A	ΔN ≈ ΔC	up	Stress-induced protein
yjfN	0.63	0.5	-0.13	A	ΔN ≈ ΔC	up	Predicted protein
ygfJ	0.66	-0.67	0.01	A	ΔN ≈ ΔC	both	CTP:molybdopterin cytidylyltransferase MocA
fliR	-0.47	-1.45	0.98	B	ΔN >> ΔC	down	Flagellar biosynthesis protein FliR
folK	0	-0.61	0.61	B	ΔN >> ΔC	down	7,8-dihydro-6-hydroxymethylpterin-pyrophosphokinase
infA	-0.36	-1.06	0.7	B	ΔN >> ΔC	down	Translation initiation factor IF-1
maa	-0.33	-0.85	0.52	B	ΔN >> ΔC	down	Maltose O-acetyltransferase
mcrC	-0.21	-0.73	0.52	B	ΔN >> ΔC	down	5-methylcytosine-specific restriction endonuclease McrBC, regulatory subunit McrC
phoE	-0.36	-0.88	0.52	B	ΔN >> ΔC	down	Outer membrane porin E
pphA	0.03	-0.65	0.62	B	ΔN >> ΔC	down	Phosphoprotein phosphatase 1
rpsU	-0.4	-1.19	0.79	B	ΔN >> ΔC	down	Ribosomal protein S21
rttR	-0.44	-1.49	1.05	B	ΔN >> ΔC	down	RttR small RNA
rydB	-0.55	-1.05	0.5	B	ΔN >> ΔC	down	RydB small RNA regulator of RpoS
udk	-0.33	-1.16	0.83	B	ΔN >> ΔC	down	Uridine kinase
ybeA	-0.39	-1.11	0.72	B	ΔN >> ΔC	down	23S rRNA m3Ψ1915 methyltransferase
ycdP	-0.25	-0.81	0.56	B	ΔN >> ΔC	down	Poly-β-1,6-N-acetyl-D-glucosamine synthase - PgaD subunit
ycfZ	-0.56	-1.46	0.9	B	ΔN >> ΔC	down	Uncharacterized membrane protein YgcG, contains a TPM-fold domain
ycgX	-0.86	-2.13	1.27	B	ΔN >> ΔC	down	Uncharacterized conserved protein YbcV, DUF1398 family
ydbL	-0.09	-0.74	0.65	B	ΔN >> ΔC	down	Uncharacterized conserved protein YdbL, DUF1318 family
ydeN	0.11	-1.11	1	B	ΔN >> ΔC	down	Putative sulfatase
ydjO	-0.63	-1.29	0.66	B	ΔN >> ΔC	down	Predicted protein
yebN	-0.52	-1.13	0.61	B	ΔN >> ΔC	down	Manganese export protein
yecJ	-0.16	-0.74	0.58	B	ΔN >> ΔC	down	Predicted protein
yecT	-0.04	-1.21	1.17	B	ΔN >> ΔC	down	Uncharacterized conserved protein YecT, DUF1311 family
yedV	-0.32	-0.85	0.53	B	ΔN >> ΔC	down	Predicted sensory kinase in two-component regulatory system with YedW
yeiS	-0.29	-1.23	0.94	B	ΔN >> ΔC	down	Predicted inner membrane protein
yejB	-0.16	-0.7	0.54	B	ΔN >> ΔC	down	Peptide ABC transporter - membrane subunit
yfaO	-0.06	-0.85	0.79	B	ΔN >> ΔC	down	8-oxo-dGTP pyrophosphatase MutT and related house-cleaning NTP pyrophosphohydrolases, NUDIX family
yfdG	-0.47	-1	0.53	B	ΔN >> ΔC	down	Putative flippase GtrA (transmembrane translocase of bactoprenol-linked glucose)
yfjF	-0.35	-0.94	0.59	B	ΔN >> ΔC	down	Putative antitoxin component PasI (RatB) of the RatAB toxin-antitoxin module, ubiquitin-RnfH superfamily
ygdQ	-0.16	-0.72	0.56	B	ΔN >> ΔC	down	Inner membrane protein YgdQ
yhaI	-0.2	-1.87	1.67	B	ΔN >> ΔC	down	Uncharacterized membrane protein YhaH, DUF805 family
yhdU	-0.37	-1.85	1.48	B	ΔN >> ΔC	down	Predicted membrane protein
yjfZ	-0.51	-1.2	0.69	B	ΔN >> ΔC	down	Predicted protein
yjjZ	-0.8	-1.62	0.82	B	ΔN >> ΔC	down	Predicted protein
yneE	0.07	-0.62	0.55	B	ΔN >> ΔC	down	Predicted membrane chloride channel, bestrophin family
yqiI	-0.33	-1.11	0.78	B	ΔN >> ΔC	down	Pilin (type 1 fimbria component protein)
ytfA	-0.13	-1.31	1.18	B	ΔN >> ΔC	down	Predicted transcriptional regulator
mtr	-0.39	1.27	0.88	B	ΔN >> ΔC	up	Amino acid permease
trpE	-0.22	0.79	0.57	B	ΔN >> ΔC	up	Anthranilate/para-aminobenzoate synthases component I
trpL	-0.37	2.18	1.81	B	ΔN >> ΔC	up	trp operon leader peptide
yjbA	0.08	0.75	0.67	B	ΔN >> ΔC	up	Phosphate starvation-inducible membrane PsiE (function unknown)
yliL	0.22	0.84	0.62	B	ΔN >> ΔC	up	Phantom gene
ynfM	-0.3	1.16	0.86	B	ΔN >> ΔC	up	Predicted arabinose efflux permease, MFS family
ais	-0.9	-0.27	-0.63	B	ΔN << ΔC	down	Broad specificity phosphatase PhoE
cspA	-1.12	-0.36	-0.76	B	ΔN << ΔC	down	Cold shock protein, CspA family
dgsA	-0.81	-0.15	-0.66	B	ΔN << ΔC	down	Sugar kinase of the NBD/HSP70 family, may contain an N-terminal HTH domain
envR	-1.01	0	-1.01	B	ΔN << ΔC	down	DNA-binding transcriptional regulator, AcrR family
gpt	-0.71	-0.2	-0.51	B	ΔN << ΔC	down	Hypoxanthine phosphoribosyltransferase
pdhR	-1.12	-0.49	-0.63	B	ΔN << ΔC	down	PdhR DNA-binding transcriptional dual regulator
purE	-0.65	-0.21	-0.44	B	ΔN << ΔC	down	Phosphoribosylcarboxyaminoimidazole (NCAIR) mutase
queA	-0.68	-0.29	-0.39	B	ΔN << ΔC	down	S-adenosylmethionine:tRNA-ribosyltransferase-isomerase (queuine synthetase)
renD	-0.76	-0.31	-0.45	B	ΔN << ΔC	down	DLP12 prophage; predicted protein
rhlE	-0.61	-0.19	-0.42	B	ΔN << ΔC	down	Superfamily II DNA and RNA helicase
rsuA	-0.58	-0.09	-0.49	B	ΔN << ΔC	down	16S rRNA pseudouridine 516 synthase
selC	-0.96	0	-0.96	B	ΔN << ΔC	down	Selenocysteine tRNA, tRNAsec
xseA	-0.98	-0.33	-0.65	B	ΔN << ΔC	down	Exonuclease VII, large subunit
ybiN	-0.59	0.03	-0.56	B	ΔN << ΔC	down	23S rRNA m6A1618 methyltransferase
ygeQ	-0.63	-0.16	-0.47	B	ΔN << ΔC	down	Predicted protein
ecnB	1.21	0.14	-1.07	B	ΔN << ΔC	up	Predicted small secreted protein
hypC	0.62	-0.11	-0.51	B	ΔN << ΔC	up	HypC, protein involved in hydrogenase 3 maturation
leuL	0.84	-0.27	-0.57	B	ΔN << ΔC	up	Leu operon leader peptide
pheL	0.6	-0.07	-0.53	B	ΔN << ΔC	up	Leader peptide of chorismate mutase-P-prephenate dehydratase
rfaS	0.84	0.1	-0.74	B	ΔN << ΔC	up	Lipopolysaccharide core biosynthesis protein
wbbK	0.68	-0.03	-0.65	B	ΔN << ΔC	up	Glycosyltransferase involved in cell wall bisynthesis
yaiZ	0.75	0.04	-0.71	B	ΔN << ΔC	up	Predicted inner membrane protein
ybaA	0.91	-0.01	-0.9	B	ΔN << ΔC	up	Uncharacterized conserved protein YbaA, DUF1428 family
ybhQ	0.81	-0.08	-0.73	B	ΔN << ΔC	up	Predicted inner membrane protein
ydhZ	0.81	0.04	-0.77	B	ΔN << ΔC	up	Predicted protein
yfdI	1.09	0.3	-0.79	B	ΔN << ΔC	up	CPS-53 (KpLE1) prophage; conserved protein
yfdY	0.99	0.44	-0.55	B	ΔN << ΔC	up	Predicted inner membrane protein
ygdB	0.8	0.07	-0.73	B	ΔN << ΔC	up	Predicted protein
ygdR	0.58	0.06	-0.52	B	ΔN << ΔC	up	Predicted protein
yhcO	0.65	0.12	-0.53	B	ΔN << ΔC	up	Predicted barnase inhibitor
yjfO	0.83	0.34	-0.49	B	ΔN << ΔC	up	Conserved protein
ymgE	0.79	0.18	-0.61	B	ΔN << ΔC	up	Uncharacterized membrane protein YeaQ/YmgE, transglycosylase-associated protein family
yqaE	0.73	-0.14	-0.59	B	ΔN << ΔC	up	Uncharacterized membrane protein YqaE, homolog of Blt101, UPF0057 family

## Sheet: Supplementary_Table_7
Gene	Logarithmic ratio glucose	Logarithmic ratio ammonia	Difference in absolute expression ratio	Group	Subgroup	Direction	Function
	logFC (ΔC)	logFC (ΔN)	(|log2 (ΔN)| – |log2 (ΔC)|
abrB	-0.6	-0.37	-0.23	A	ΔN ≈ ΔC	down	Uncharacterized membrane protein AbrB, regulator of aidB expression
acpT	-0.63	-0.48	-0.15	A	ΔN ≈ ΔC	down	Phosphopantetheinyl transferase
amiA	-0.6	-0.47	-0.13	A	ΔN ≈ ΔC	down	N-acetylmuramoyl-L-alanine amidase
ampG	-1.14	-0.97	-0.17	A	ΔN ≈ ΔC	down	Nitrate/nitrite transporter NarK
ansA	-0.59	-0.33	-0.26	A	ΔN ≈ ΔC	down	L-asparaginase/archaeal Glu-tRNAGln amidotransferase subunit D
apaH	-0.41	-0.6	0.19	A	ΔN ≈ ΔC	down	Diadenosine tetraphosphatase ApaH/serine/threonine protein phosphatase, PP2A family
apt	-1.49	-1.79	0.3	A	ΔN ≈ ΔC	down	Adenine/guanine phosphoribosyltransferase or related PRPP-binding protein
aroK	-0.69	-0.41	-0.28	A	ΔN ≈ ΔC	down	Shikimate kinase
bcp	-0.74	-0.61	-0.13	A	ΔN ≈ ΔC	down	Peroxiredoxin
btuF	-0.92	-0.68	-0.24	A	ΔN ≈ ΔC	down	ABC-type Fe3+-hydroxamate transport system, periplasmic component
coaA	-0.68	-0.71	0.03	A	ΔN ≈ ΔC	down	Panthothenate kinase
cobC	-0.56	-0.68	0.12	A	ΔN ≈ ΔC	down	Broad specificity phosphatase PhoE
csgC	-0.93	-0.86	-0.07	A	ΔN ≈ ΔC	down	Inhibitor of CsgA amyloid formation
cusR	-0.7	-0.47	-0.23	A	ΔN ≈ ΔC	down	DNA-binding response regulator, OmpR family, contains REC and winged-helix (wHTH) domain
dbpA	-0.65	-0.44	-0.21	A	ΔN ≈ ΔC	down	Superfamily II DNA and RNA helicase
emrE	-1.07	-1.07	0	A	ΔN ≈ ΔC	down	Multidrug transporter EmrE and related cation transporters
evgA	-0.6	-0.39	-0.21	A	ΔN ≈ ΔC	down	DNA-binding response regulator, NarL/FixJ family, contains REC and HTH domains
exbD	-0.67	-0.42	-0.25	A	ΔN ≈ ΔC	down	Biopolymer transport protein ExbD
fhuC	-0.42	-0.68	0.26	A	ΔN ≈ ΔC	down	ABC-type cobalamin/Fe3+-siderophores transport system, ATPase component
flhD	-0.56	-0.67	0.11	A	ΔN ≈ ΔC	down	Iron (III) hydroxamate ABC transporter - ATP binding subunit
fliE	-2.06	-2.27	0.21	A	ΔN ≈ ΔC	down	Flagellar hook-basal body complex protein FliE
folA	-0.86	-0.64	-0.22	A	ΔN ≈ ΔC	down	Dihydrofolate reductase
folB	-1.02	-0.99	-0.03	A	ΔN ≈ ΔC	down	Dihydroneopterin aldolase
folK	-0.86	-0.95	0.09	A	ΔN ≈ ΔC	down	7,8-dihydro-6-hydroxymethylpterin-pyrophosphokinase
hha	-0.91	-1.19	0.28	A	ΔN ≈ ΔC	down	Haemolysin expression modulating protein
holA	-0.66	-0.61	-0.05	A	ΔN ≈ ΔC	down	DNA polymerase III, delta subunit
hpt	-0.28	-0.58	0.3	A	ΔN ≈ ΔC	down	Hypoxanthine-guanine phosphoribosyltransferase
hsdS	-0.4	-0.65	0.25	A	ΔN ≈ ΔC	down	Restriction endonuclease S subunit
htrC	-0.3	-0.59	0.29	A	ΔN ≈ ΔC	down	Conserved protein
iap	-0.65	-0.5	-0.15	A	ΔN ≈ ΔC	down	Zn-dependent amino- or carboxypeptidase, M28 family
insB	-0.82	-0.93	0.11	A	ΔN ≈ ΔC	down	IS1 protein InsB
insD	-0.9	-0.63	-0.27	A	ΔN ≈ ΔC	down	IS2 element protein
ispD	-0.53	-0.71	0.18	A	ΔN ≈ ΔC	down	2-C-methyl-D-erythritol 4-phosphate cytidylyltransferase
lolC	-0.71	-0.6	-0.11	A	ΔN ≈ ΔC	down	ABC-type transport system, involved in lipoprotein release, permease component
lysP	-0.57	-0.65	0.08	A	ΔN ≈ ΔC	down	Amino acid permease
mcrA	-1.03	-0.81	-0.22	A	ΔN ≈ ΔC	down	5-methylcytosine-specific restriction endonuclease McrA
mcrC	-1.14	-1.39	0.25	A	ΔN ≈ ΔC	down	5-methylcytosine-specific restriction endonuclease McrBC, regulatory subunit McrC
mdoC	-0.81	-0.98	0.17	A	ΔN ≈ ΔC	down	Peptidoglycan/LPS O-acetylase OafA/YrhL, contains acyltransferase and SGNH-hydrolase domains
menA	-0.5	-0.66	0.16	A	ΔN ≈ ΔC	down	1,4-dihydroxy-2-naphthoate octaprenyltransferase
metJ	-0.55	-0.68	0.13	A	ΔN ≈ ΔC	down	Transcriptional regulator of met regulon
mioC	-0.91	-1.16	0.25	A	ΔN ≈ ΔC	down	Flavodoxin
mltD	-0.53	-0.59	0.06	A	ΔN ≈ ΔC	down	LysM repeat
mrdA	-0.61	-0.52	-0.09	A	ΔN ≈ ΔC	down	Cell division protein FtsI/penicillin-binding protein 2
mreD	-0.57	-0.72	0.15	A	ΔN ≈ ΔC	down	Cell shape-determining protein MreD
ndk	-0.87	-1.04	0.17	A	ΔN ≈ ΔC	down	Nucleoside diphosphate kinase
nudE	-0.59	-0.9	0.31	A	ΔN ≈ ΔC	down	8-oxo-dGTP pyrophosphatase MutT and related house-cleaning NTP pyrophosphohydrolases, NUDIX family
nusB	-0.81	-0.58	-0.23	A	ΔN ≈ ΔC	down	Transcription termination factor NusB
panD	-0.83	-0.94	0.11	A	ΔN ≈ ΔC	down	Aspartate 1-decarboxylase
pcnB	-0.62	-0.4	-0.22	A	ΔN ≈ ΔC	down	Poly(A) polymerase I
potA	-0.86	-0.63	-0.23	A	ΔN ≈ ΔC	down	ABC-type Fe3+/spermidine/putrescine transport systems, ATPase components
poxA	-0.68	-0.44	-0.24	A	ΔN ≈ ΔC	down	Elongation factor P--beta-lysine ligase (EF-P beta-lysylation pathway)
pth	-1.03	-1.14	0.11	A	ΔN ≈ ΔC	down	Peptidyl-tRNA hydrolase
purU	-0.67	-0.82	0.15	A	ΔN ≈ ΔC	down	Formyltetrahydrofolate hydrolase
queA	-1.21	-1.12	-0.09	A	ΔN ≈ ΔC	down	S-adenosylmethionine:tRNA-ribosyltransferase-isomerase (queuine synthetase)
recF	-0.74	-0.72	-0.02	A	ΔN ≈ ΔC	down	Recombinational DNA repair ATPase RecF
recQ	-0.66	-0.74	0.08	A	ΔN ≈ ΔC	down	ATP-dependent DNA helicase
recR	-0.81	-0.78	-0.03	A	ΔN ≈ ΔC	down	Recombinational DNA repair protein RecR
renD	-1.08	-0.87	-0.21	A	ΔN ≈ ΔC	down	DLP12 prophage; predicted protein
rfaH	-0.74	-0.67	-0.07	A	ΔN ≈ ΔC	down	Transcription antitermination factor NusG
rfe	-0.36	-0.64	0.28	A	ΔN ≈ ΔC	down	UDP-N-acetylmuramyl pentapeptide phosphotransferase/UDP-N-acetylglucosamine-1-phosphate transferase
rhoL	-0.35	-0.58	0.23	A	ΔN ≈ ΔC	down	rho operon (encodes Rho-dependent terminator) leader peptide
rhtA	-0.67	-0.64	-0.03	A	ΔN ≈ ΔC	down	Threonine/homoserine efflux transporter RhtA
ribE	-0.69	-0.72	0.03	A	ΔN ≈ ΔC	down	6,7-dimethyl-8-ribityllumazine synthase (Riboflavin synthase beta chain)
rnc	-0.84	-0.58	-0.26	A	ΔN ≈ ΔC	down	dsRNA-specific ribonuclease
rnhB	-0.59	-0.71	0.12	A	ΔN ≈ ΔC	down	Ribonuclease HII
rnpA	-1.99	-1.98	-0.01	A	ΔN ≈ ΔC	down	RNase P protein component
rnt	-1.08	-1.39	0.31	A	ΔN ≈ ΔC	down	DNA polymerase III, epsilon subunit or related 3'-5' exonuclease
rpmB	-0.73	-0.83	0.1	A	ΔN ≈ ΔC	down	Ribosomal protein L28
rpmG	-0.55	-0.73	0.18	A	ΔN ≈ ΔC	down	Ribosomal protein L33
rpsT	-1.05	-0.83	-0.22	A	ΔN ≈ ΔC	down	Ribosomal protein S20
rrmA	-0.72	-0.69	-0.03	A	ΔN ≈ ΔC	down	Ubiquinone/menaquinone biosynthesis C-methylase UbiE
rseC	-0.81	-0.9	0.09	A	ΔN ≈ ΔC	down	Positive regulator of sigma E activity
rstA	-0.48	-0.78	0.3	A	ΔN ≈ ΔC	down	DNA-binding response regulator, OmpR family, contains REC and winged-helix (wHTH) domain
rstB	-0.39	-0.61	0.22	A	ΔN ≈ ΔC	down	K+-sensing histidine kinase KdpD
spoT	-0.58	-0.36	-0.22	A	ΔN ≈ ΔC	down	(p)ppGpp synthase/hydrolase, HD superfamily
spr	-0.81	-1.04	0.23	A	ΔN ≈ ΔC	down	Cell wall-associated hydrolase, NlpC family
sprT	-1.16	-1.17	0.01	A	ΔN ≈ ΔC	down	Predicted Zn-dependent metalloprotease, SprT family
tadA	-0.71	-0.66	-0.05	A	ΔN ≈ ΔC	down	tRNA(Arg) A34 adenosine deaminase TadA
tolQ	-0.77	-0.66	-0.11	A	ΔN ≈ ΔC	down	Biopolymer transport protein ExbB/TolQ
trkG	-0.89	-0.76	-0.13	A	ΔN ≈ ΔC	down	Trk-type K+ transport system, membrane component
trpR	-0.67	-0.53	-0.14	A	ΔN ≈ ΔC	down	Trp operon repressor
ubiG	-0.4	-0.63	0.23	A	ΔN ≈ ΔC	down	2-polyprenyl-3-methyl-5-hydroxy-6-metoxy-1,4-benzoquinol methylase
yadB	-0.79	-0.65	-0.14	A	ΔN ≈ ΔC	down	Glutamyl-Q tRNAAsp synthetase
yadS	-0.77	-0.79	0.02	A	ΔN ≈ ΔC	down	Uncharacterized membrane protein YeiH
yaiI	-0.31	-0.61	0.3	A	ΔN ≈ ΔC	down	Uncharacterized conserved protein YaiI, UPF0178 family
yaiT	-0.56	-0.81	0.25	A	ΔN ≈ ΔC	down	Predicted protein
yajR	-0.5	-0.78	0.28	A	ΔN ≈ ΔC	down	Predicted arabinose efflux permease, MFS family
ybcI	-0.86	-0.68	-0.18	A	ΔN ≈ ΔC	down	Membrane-bound metal-dependent hydrolase YbcI, DUF457 family
ybfP	-0.67	-0.92	0.25	A	ΔN ≈ ΔC	down	Predicted protein
ybgC	-1.12	-1.05	-0.07	A	ΔN ≈ ΔC	down	Acyl-CoA thioesterase FadM
ybjE	-0.89	-0.65	-0.24	A	ΔN ≈ ΔC	down	Uncharacterized membrane protein YbjE, DUF340 family
ybjG	-0.66	-0.71	0.05	A	ΔN ≈ ΔC	down	Membrane-associated phospholipid phosphatase
ybjS	-0.54	-0.7	0.16	A	ΔN ≈ ΔC	down	Nucleoside-diphosphate-sugar epimerase
ycaD	-1.07	-1.04	-0.03	A	ΔN ≈ ΔC	down	MFS family permease
yccF	-0.7	-0.54	-0.16	A	ΔN ≈ ΔC	down	Uncharacterized membrane protein YccF, DUF307 family
ycdT	-0.73	-0.96	0.23	A	ΔN ≈ ΔC	down	Two-component response regulator, PleD family, consists of two REC domains and a diguanylate cyclase (GGDEF) domain
ycgF	-0.74	-0.93	0.19	A	ΔN ≈ ΔC	down	EAL domain, c-di-GMP-specific phosphodiesterase class I (or its enzymatically inactive variant)
ydeE	-0.5	-0.63	0.13	A	ΔN ≈ ΔC	down	Predicted arabinose efflux permease, MFS family
ydfH	-0.72	-0.65	-0.07	A	ΔN ≈ ΔC	down	DNA-binding transcriptional regulator, GntR family
ydgT	-0.84	-0.67	-0.17	A	ΔN ≈ ΔC	down	H-NS- and StpA-binding protein
ydiV	-0.44	-0.66	0.22	A	ΔN ≈ ΔC	down	EAL domain, c-di-GMP-specific phosphodiesterase class I (or its enzymatically inactive variant)
ydiY	-1.05	-0.96	-0.09	A	ΔN ≈ ΔC	down	Putative salt-induced outer membrane protein YdiY
ydjQ	-0.6	-0.39	-0.21	A	ΔN ≈ ΔC	down	Excinuclease UvrABC, nuclease subunit
yeaJ	-0.76	-0.75	-0.01	A	ΔN ≈ ΔC	down	GGDEF domain, diguanylate cyclase (c-di-GMP synthetase) or its enzymatically inactive variants
yeaP	-0.63	-0.87	0.24	A	ΔN ≈ ΔC	down	GGDEF domain, diguanylate cyclase (c-di-GMP synthetase) or its enzymatically inactive variants
yebK	-0.62	-0.42	-0.2	A	ΔN ≈ ΔC	down	DNA-binding transcriptional regulator, MurR/RpiR family, contains HTH and SIS domains
yebU	-0.66	-0.63	-0.03	A	ΔN ≈ ΔC	down	Ribosome biogenesis protein, NOL1/NOP2/fmu family
yecO	-0.6	-0.37	-0.23	A	ΔN ≈ ΔC	down	Ubiquinone/menaquinone biosynthesis C-methylase UbiE
yedW	-0.8	-0.99	0.19	A	ΔN ≈ ΔC	down	DNA-binding response regulator, OmpR family, contains REC and winged-helix (wHTH) domain
yeeF	-0.68	-0.78	0.1	A	ΔN ≈ ΔC	down	Amino acid transporter
yeiB	-0.87	-0.63	-0.24	A	ΔN ≈ ΔC	down	Uncharacterized membrane protein YeiB
yejL	-0.58	-0.87	0.29	A	ΔN ≈ ΔC	down	Uncharacterized conserved protein YejL, UPF0352 family
yfbO	-0.65	-0.78	0.13	A	ΔN ≈ ΔC	down	Predicted protein
yfcJ	-0.83	-0.79	-0.04	A	ΔN ≈ ΔC	down	Predicted arabinose efflux permease, MFS family
yfdH	-0.58	-0.88	0.3	A	ΔN ≈ ΔC	down	Glycosyltransferase involved in cell wall bisynthesis
yfgD	-0.53	-0.77	0.24	A	ΔN ≈ ΔC	down	Arsenate reductase and related proteins, glutaredoxin family
yfgG	-0.79	-0.82	0.03	A	ΔN ≈ ΔC	down	Predicted protein
yfhD	-0.79	-0.6	-0.19	A	ΔN ≈ ΔC	down	Membrane-bound lytic murein transglycosylase F
yfhL	-1.3	-1.37	0.07	A	ΔN ≈ ΔC	down	Ferredoxin
yfiP	-0.76	-0.86	0.1	A	ΔN ≈ ΔC	down	Uncharacterized conserved protein YfiP, DTW domain
yfjD	-0.39	-0.61	0.22	A	ΔN ≈ ΔC	down	Mg2+ and Co2+ transporter CorB, contains DUF21, CBS pair, and CorC-HlyC domains
yfjG	-0.32	-0.62	0.3	A	ΔN ≈ ΔC	down	Ribosome association toxin PasT (RatA) of the RatAB toxin-antitoxin module
yfjH	-0.38	-0.68	0.3	A	ΔN ≈ ΔC	down	CP4-57 prophage; predicted protein
yfjW	-0.78	-0.81	0.03	A	ΔN ≈ ΔC	down	Kdo2-lipid A phosphoethanolamine 7''-transferase
ygaH	-0.58	-0.73	0.15	A	ΔN ≈ ΔC	down	L-valine exporter - YgaH subunit
ygaZ	-1.07	-0.83	-0.24	A	ΔN ≈ ΔC	down	Predicted branched-chain amino acid permease (azaleucine resistance)
ygbK	-0.66	-0.59	-0.07	A	ΔN ≈ ΔC	down	Uncharacterized conserved protein YgbK DUF1537 family
ygcM	-1.65	-1.64	-0.01	A	ΔN ≈ ΔC	down	6-pyruvoyl-tetrahydropterin synthase
ygfA	-0.51	-0.58	0.07	A	ΔN ≈ ΔC	down	5-formyltetrahydrofolate cyclo-ligase
yggV	-0.6	-0.39	-0.21	A	ΔN ≈ ΔC	down	Inosine/xanthosine triphosphate pyrophosphatase, all-alpha NTP-PPase family
yghG	-0.88	-1.1	0.22	A	ΔN ≈ ΔC	down	Putative lipoprotein
yhdT	-0.82	-0.64	-0.18	A	ΔN ≈ ΔC	down	Uncharacterized membrane protein YhdT
yheM	-0.75	-0.79	0.04	A	ΔN ≈ ΔC	down	Sulfur relay (sulfurtransferase) complex TusC component, DsrF/TusC family
yhiR	-0.61	-0.39	-0.22	A	ΔN ≈ ΔC	down	23S rRNA A2030 N6-methylase RlmJ
yiaH	-0.37	-0.69	0.32	A	ΔN ≈ ΔC	down	Surface polysaccharide O-acyltransferase, integral membrane enzyme
yibQ	-0.98	-0.97	-0.01	A	ΔN ≈ ΔC	down	Uncharacterized conserved protein YibQ, putative polysaccharide deacetylase 2 family
yicL	-0.31	-0.62	0.31	A	ΔN ≈ ΔC	down	Permease of the drug/metabolite transporter (DMT) superfamily
yihG	-1.06	-0.79	-0.27	A	ΔN ≈ ΔC	down	1-acyl-sn-glycerol-3-phosphate acyltransferase
yiiQ	-0.46	-0.7	0.24	A	ΔN ≈ ΔC	down	Conserved protein
yiiX	-0.63	-0.55	-0.08	A	ΔN ≈ ΔC	down	Conserved hypothetical protein of the NlpC/P60 peptidase superfamily
yjaG	-0.73	-0.47	-0.26	A	ΔN ≈ ΔC	down	Uncharacterized protein YjaG, DUF416 family
yjfZ	-1.05	-1.32	0.27	A	ΔN ≈ ΔC	down	Predicted protein
yjjX	-0.5	-0.6	0.1	A	ΔN ≈ ΔC	down	Non-canonical (house-cleaning) NTP pyrophosphatase, all-alpha NTP-PPase family
yjjZ	-1.59	-1.33	-0.26	A	ΔN ≈ ΔC	down	Predicted protein
ykgJ	-0.46	-0.75	0.29	A	ΔN ≈ ΔC	down	Fe-S-cluster containining protein
ykiA	-0.43	-0.6	0.17	A	ΔN ≈ ΔC	down	Predicted protein
yliE	-0.91	-1.06	0.15	A	ΔN ≈ ΔC	down	EAL domain, c-di-GMP-specific phosphodiesterase class I (or its enzymatically inactive variant)
yneG	-0.72	-0.55	-0.17	A	ΔN ≈ ΔC	down	Conserved protein
yneH	-1.09	-0.83	-0.26	A	ΔN ≈ ΔC	down	Glutaminase
ynjI	-0.73	-0.89	0.16	A	ΔN ≈ ΔC	down	Predicted inner membrane protein
yoaA	-0.4	-0.71	0.31	A	ΔN ≈ ΔC	down	Rad3-related DNA helicase
ypjD	-0.59	-0.71	0.12	A	ΔN ≈ ΔC	down	ABC-type uncharacterized transport system, permease component
ypjL	-0.62	-0.6	-0.02	A	ΔN ≈ ΔC	down	CP4-57 prophage; predicted inner membrane protein
yqgE	-0.66	-0.65	-0.01	A	ΔN ≈ ΔC	down	Putative transcriptional regulator, AlgH/UPF0301 family
yqgF	-0.77	-0.85	0.08	A	ΔN ≈ ΔC	down	RNase H-fold protein, predicted Holliday junction resolvase in Firmicutes and mycoplasms, involved in anti-termination at Rho-dependent terminators
yqiG	-0.9	-0.99	0.09	A	ΔN ≈ ΔC	down	Predicted outer membrane usher protein
yraL	-0.47	-0.61	0.14	A	ΔN ≈ ΔC	down	16S rRNA C1402 (ribose-2'-O) methylase RsmI
yrbA	-0.92	-0.67	-0.25	A	ΔN ≈ ΔC	down	Acid stress-induced BolA-like protein IbaG/YrbA, predicted regulator of iron metabolism
yzcX	-0.41	-0.73	0.32	A	ΔN ≈ ΔC	down	Predicted protein
znuB	-0.39	-0.72	0.33	A	ΔN ≈ ΔC	down	ABC-type Mn2+/Zn2+ transport system, permease component
argT	0.45	0.76	0.31	B	ΔN ≈ ΔC	up	ABC-type amino acid transport/signal transduction system, periplasmic component/domain
astC	0.65	0.96	0.31	B	ΔN ≈ ΔC	up	Acetylornithine/succinyldiaminopimelate/putrescine aminotransferase
blc	1.04	0.76	-0.28	B	ΔN ≈ ΔC	up	Bacterial lipocalin
chpS	0.3	0.61	0.31	B	ΔN ≈ ΔC	up	Antitoxin component of the MazEF toxin-antitoxin module
dps	0.49	0.63	0.14	B	ΔN ≈ ΔC	up	DNA-binding ferritin-like protein (oxidative damage protectant)
fic	0.59	0.49	-0.1	B	ΔN ≈ ΔC	up	Fido, protein-threonine AMPylation domain
glgS	0.67	0.61	-0.06	B	ΔN ≈ ΔC	up	Surface composition regulator
gst	0.41	0.61	0.2	B	ΔN ≈ ΔC	up	Glutathione S-transferase
ldhA	0.42	0.58	0.16	B	ΔN ≈ ΔC	up	Lactate dehydrogenase or related 2-hydroxyacid dehydrogenase
msrA	0.36	0.66	0.3	B	ΔN ≈ ΔC	up	Peptide methionine sulfoxide reductase MsrA
narV	0.62	0.38	-0.24	B	ΔN ≈ ΔC	up	Nitrate reductase gamma subunit
osmE	0.6	0.71	0.11	B	ΔN ≈ ΔC	up	Outer membrane protein assembly factor BamE, lipoprotein component of the BamABCDE complex
phnB	0.69	0.47	-0.22	B	ΔN ≈ ΔC	up	Uncharacterized conserved protein PhnB, glyoxalase superfamily
pmrD	0.48	0.71	0.23	B	ΔN ≈ ΔC	up	Polymyxin B resistance protein
rseA	0.41	0.62	0.21	B	ΔN ≈ ΔC	up	Negative regulator of sigma E activity
rybA	1.22	1.15	-0.07	B	ΔN ≈ ΔC	up	RybA small RNA
sbmC	0.69	0.46	-0.23	B	ΔN ≈ ΔC	up	DNA gyrase inhibitor GyrI
sufA	0.7	0.83	0.13	B	ΔN ≈ ΔC	up	Fe-S cluster assembly iron-binding protein IscA
uspF	0.59	0.65	0.06	B	ΔN ≈ ΔC	up	Nucleotide-binding universal stress protein, UspA family
uspG	0.76	0.83	0.07	B	ΔN ≈ ΔC	up	Nucleotide-binding universal stress protein, UspA family
wrbA	0.48	0.61	0.13	B	ΔN ≈ ΔC	up	Multimeric flavodoxin WrbA
yacL	0.56	0.79	0.23	B	ΔN ≈ ΔC	up	Uncharacterized protein YacL, UPF0231 family
ybbK	0.61	0.66	0.05	B	ΔN ≈ ΔC	up	Regulator of protease activity HflC, stomatin/prohibitin superfamily
ybeL	0.69	0.44	-0.25	B	ΔN ≈ ΔC	up	Conserved protein
ybiI	0.68	0.46	-0.22	B	ΔN ≈ ΔC	up	RNA polymerase-binding transcription factor DksA
yccV	0.59	0.41	-0.18	B	ΔN ≈ ΔC	up	Heat shock protein HspQ
yceP	0.87	0.74	-0.13	B	ΔN ≈ ΔC	up	Regulator of biofilm formation
ycgB	0.96	0.76	-0.2	B	ΔN ≈ ΔC	up	Stage V sporulation protein SpoVR/YcgB, involved in spore cortex formation (function unknown)
ychH	1.38	1.15	-0.23	B	ΔN ≈ ΔC	up	Stress-induced protein
yddH	0.67	0.39	-0.28	B	ΔN ≈ ΔC	up	NADH-FMN oxidoreductase RutF, flavin reductase (DIM6/NTAB) family
yecA	0.4	0.64	0.24	B	ΔN ≈ ΔC	up	Uncharacterized conserved protein YchJ, contains N- and C-terminal SEC-C domains
yfcG	0.41	0.67	0.26	B	ΔN ≈ ΔC	up	Glutathione S-transferase
yfiA	1	0.97	-0.03	B	ΔN ≈ ΔC	up	Ribosome-associated translation inhibitor RaiA
ygaT	0.79	0.6	-0.19	B	ΔN ≈ ΔC	up	Predicted protein
yhdW	0.59	0.54	-0.05	B	ΔN ≈ ΔC	up	Putative transport protein, ABC superfamily - membrane component
yhfG	0.68	0.46	-0.22	B	ΔN ≈ ΔC	up	Predicted protein
yhhA	0.71	0.82	0.11	B	ΔN ≈ ΔC	up	Predicted barnase inhibitor
yhiO	1.11	1.06	-0.05	B	ΔN ≈ ΔC	up	Predicted universal stress (ethanol tolerance) protein B
yibI	0.72	0.44	-0.28	B	ΔN ≈ ΔC	up	Predicted inner membrane protein
yibT	0.7	0.72	0.02	B	ΔN ≈ ΔC	up	Protein of unknown function
yiiS	0.37	0.64	0.27	B	ΔN ≈ ΔC	up	Uncharacterized conserved protein YfcZ, UPF0381/DUF406 family
yiiT	0.38	0.63	0.25	B	ΔN ≈ ΔC	up	Nucleotide-binding universal stress protein, UspA family
yjfY	0.64	0.68	0.04	B	ΔN ≈ ΔC	up	Predicted protein
yliL	0.74	0.99	0.25	B	ΔN ≈ ΔC	up	Phantom gene
ynhG	0.71	0.62	-0.09	B	ΔN ≈ ΔC	up	Lipoprotein-anchoring transpeptidase ErfK/SrfK
yodD	0.73	0.52	-0.21	B	ΔN ≈ ΔC	up	Stress-induced protein
yohC	1.04	0.77	-0.27	B	ΔN ≈ ΔC	up	Predicted inner membrane protein
yqeC	1.04	0.83	-0.21	B	ΔN ≈ ΔC	up	Conserved protein
yrbL	0.29	0.6	0.31	B	ΔN ≈ ΔC	up	Serine/threonine protein kinase
aroP	0.66	-0.52	-0.14	A	ΔN ≈ ΔC	both	L-asparagine transporter and related permeases
fxsA	0.64	-0.85	0.21	A	ΔN ≈ ΔC	both	Protein affecting phage T7 exclusion by the F plasmid, UPF0716 family
galS	0.66	-0.48	-0.18	A	ΔN ≈ ΔC	both	DNA-binding transcriptional regulator, LacI/PurR family
lysA	-0.44	0.71	0.27	A	ΔN ≈ ΔC	both	Diaminopimelate decarboxylase
nrdH	-0.48	0.6	0.12	A	ΔN ≈ ΔC	both	Glutaredoxin
pheM	0.54	-0.87	0.33	A	ΔN ≈ ΔC	both	Phenylalanyl-tRNA synthetase (pheST) operon leader peptide
yfcY	0.59	-0.35	-0.24	A	ΔN ≈ ΔC	both	Acetyl-CoA acetyltransferase
ygfJ	1.35	-1.1	-0.25	A	ΔN ≈ ΔC	both	CTP:molybdopterin cytidylyltransferase MocA
yncA	-0.29	0.62	0.33	A	ΔN ≈ ΔC	both	L-amino acid N-acyltransferase YncA
ytfQ	0.76	-0.55	-0.21	A	ΔN ≈ ΔC	both	ABC-type sugar transport system, periplasmic component, contains N-terminal xre family HTH domain
ytfR	0.59	-0.36	-0.23	A	ΔN ≈ ΔC	both	ABC-type sugar transport system, ATPase component
appY	-0.31	-0.95	0.64	B	ΔN >> ΔC	down	AraC-type DNA-binding domain and AraC-containing proteins
arpA	-0.17	-1.07	0.9	B	ΔN >> ΔC	down	Regulator of acetyl CoA synthetase
fliQ	-0.59	-1.4	0.81	B	ΔN >> ΔC	down	Flagellar biosynthesis protein FliQ
fliR	-1.11	-2.23	1.12	B	ΔN >> ΔC	down	Flagellar biosynthesis protein FliR
gadY	0	-0.82	0.82	B	ΔN >> ΔC	down	GadY small regulatory RNA
infA	-0.87	-1.74	0.87	B	ΔN >> ΔC	down	Translation initiation factor IF-1
isrB	0	-0.77	0.77	B	ΔN >> ΔC	down	IsrB small RNA
mcrB	-0.44	-1.18	0.74	B	ΔN >> ΔC	down	5-methylcytosine-specific restriction endonuclease McrBC, GTP-binding regulatory subunit McrB
mdtJ	-0.77	-1.47	0.7	B	ΔN >> ΔC	down	Multidrug transporter EmrE and related cation transporters
mglA	0.15	-0.8	0.65	B	ΔN >> ΔC	down	ABC-type sugar transport system, ATPase component
pheP	-0.41	-1.08	0.67	B	ΔN >> ΔC	down	L-asparagine transporter and related permeases
rpsU	-1.21	-1.96	0.75	B	ΔN >> ΔC	down	Ribosomal protein S21
sdhC	0.3	-0.96	0.66	B	ΔN >> ΔC	down	Succinate dehydrogenase/fumarate reductase, cytochrome b subunit
sixA	-0.42	-1.07	0.65	B	ΔN >> ΔC	down	Phosphohistidine phosphatase SixA
srlR	-0.09	-0.91	0.82	B	ΔN >> ΔC	down	DNA-binding transcriptional regulator of sugar metabolism, DeoR/GlpR family
udk	-1.04	-2.07	1.03	B	ΔN >> ΔC	down	Uridine kinase
wzyE	0.04	-0.7	0.66	B	ΔN >> ΔC	down	Predicted Wzy protein involved in ECA polysaccharide chain elongation
yafE	-0.05	-0.74	0.69	B	ΔN >> ΔC	down	Ubiquinone/menaquinone biosynthesis C-methylase UbiE
yafO	0.11	-0.76	0.65	B	ΔN >> ΔC	down	Ribosome-dependent mRNA interferase, toxin of the YafO-YafN toxin-antitoxin system
ybhM	0.07	-1.15	1.08	B	ΔN >> ΔC	down	Integral membrane protein, interacts with FtsH
ycfZ	-0.33	-1.39	1.06	B	ΔN >> ΔC	down	Uncharacterized membrane protein YgcG, contains a TPM-fold domain
ycgX	-1.38	-2.91	1.53	B	ΔN >> ΔC	down	Uncharacterized conserved protein YbcV, DUF1398 family
ydbL	-0.25	-1.04	0.79	B	ΔN >> ΔC	down	Uncharacterized conserved protein YdbL, DUF1318 family
ydcA	0.24	-0.9	0.66	B	ΔN >> ΔC	down	Predicted protein
yddG	-0.37	-1.16	0.79	B	ΔN >> ΔC	down	Permease of the drug/metabolite transporter (DMT) superfamily
ydhO	-0.45	-1.2	0.75	B	ΔN >> ΔC	down	Cell wall-associated hydrolase, NlpC family
yeaI	-0.22	-1.48	1.26	B	ΔN >> ΔC	down	GGDEF domain, diguanylate cyclase (c-di-GMP synthetase) or its enzymatically inactive variants
yeaS	-0.05	-1.05	1	B	ΔN >> ΔC	down	Threonine/homoserine/homoserine lactone efflux protein
yecJ	-0.58	-1.29	0.71	B	ΔN >> ΔC	down	Predicted protein
yecT	-0.33	-1.58	1.25	B	ΔN >> ΔC	down	Uncharacterized conserved protein YecT, DUF1311 family
yedM	-1.6	-2.4	0.8	B	ΔN >> ΔC	down	Conserved protein
yeiS	-0.54	-1.64	1.1	B	ΔN >> ΔC	down	Predicted inner membrane protein
yfaO	-0.44	-1.3	0.86	B	ΔN >> ΔC	down	8-oxo-dGTP pyrophosphatase MutT and related house-cleaning NTP pyrophosphohydrolases, NUDIX family
yfdG	-1.16	-1.87	0.71	B	ΔN >> ΔC	down	Putative flippase GtrA (transmembrane translocase of bactoprenol-linked glucose)
yfjF	-0.45	-1.17	0.72	B	ΔN >> ΔC	down	Putative antitoxin component PasI (RatB) of the RatAB toxin-antitoxin module, ubiquitin-RnfH superfamily
yhaI	-0.7	-1.64	0.94	B	ΔN >> ΔC	down	Uncharacterized membrane protein YhaH, DUF805 family
yhhP	-0.5	-1.22	0.72	B	ΔN >> ΔC	down	TusA-related sulfurtransferase
yhiD	0	-1.19	1.19	B	ΔN >> ΔC	down	Uncharacterized membrane protein YhiD, involved in acid resistance
yhiF	0	-1.19	1.19	B	ΔN >> ΔC	down	DNA-binding response regulator, NarL/FixJ family, contains REC and HTH domains
yihL	-0.05	-0.84	0.79	B	ΔN >> ΔC	down	DNA-binding transcriptional regulator, GntR family
yjgL	-0.36	-1.13	0.77	B	ΔN >> ΔC	down	Predicted protein
yjhR	-0.32	-1.11	0.79	B	ΔN >> ΔC	down	KpLE2 phage-like element; predicted frameshift suppressor
yliD	-0.13	-0.78	0.65	B	ΔN >> ΔC	down	ABC-type dipeptide/oligopeptide/nickel transport system, permease component
ymfA	-0.86	-1.54	0.68	B	ΔN >> ΔC	down	Predicted inner membrane protein
yncC	0.03	-0.81	0.78	B	ΔN >> ΔC	down	DNA-binding transcriptional regulator, GntR family
yncI	-0.75	-1.55	0.8	B	ΔN >> ΔC	down	Predicted protein
yneE	0.22	-1.25	1.03	B	ΔN >> ΔC	down	Predicted membrane chloride channel, bestrophin family
yoaI	0	-1.11	1.11	B	ΔN >> ΔC	down	Predicted protein
yohO	-0.08	-1.21	1.13	B	ΔN >> ΔC	down	Small predicted membrane protein
ypeA	0.02	-0.85	0.83	B	ΔN >> ΔC	down	Ribosomal protein S18 acetylase RimI and related acetyltransferases
yqiI	-0.26	-1.29	1.03	B	ΔN >> ΔC	down	Pilin (type 1 fimbria component protein)
asnA	-0.59	1.36	0.77	B	ΔN >> ΔC	up	Asparagine synthetase A
asnB	0.01	1.25	1.24	B	ΔN >> ΔC	up	Asparagine synthetase B (glutamine-hydrolyzing)
chaC	-0.03	0.89	0.86	B	ΔN >> ΔC	up	Cation transport regulator ChaC
cpxP	-0.03	0.77	0.74	B	ΔN >> ΔC	up	Periplasmic protein refolding chaperone Spy/CpxP family
dcuB	0.13	1.14	1.01	B	ΔN >> ΔC	up	Anaerobic C4-dicarboxylate transporter
frdD	0.37	1.01	0.64	B	ΔN >> ΔC	up	Fumarate reductase subunit D
gldA	0.27	0.97	0.7	B	ΔN >> ΔC	up	Glycerol dehydrogenase or related enzyme, iron-containing ADH family
glnK	0	1.38	1.38	B	ΔN >> ΔC	up	Nitrogen regulatory protein PII
hisG	0.12	0.91	0.79	B	ΔN >> ΔC	up	ATP phosphoribosyltransferase
hybA	0.17	1.05	0.88	B	ΔN >> ΔC	up	Fe-S-cluster-containing dehydrogenase component
hybO	-0.19	0.89	0.7	B	ΔN >> ΔC	up	Ni,Fe-hydrogenase I small subunit
hypA	-0.16	1.1	0.94	B	ΔN >> ΔC	up	Zn finger protein HypA/HybF (possibly regulating hydrogenase expression)
kptA	0.03	0.67	0.64	B	ΔN >> ΔC	up	RNA:NAD 2'-phosphotransferase, TPT1/KptA family
mtr	-0.79	1.75	0.96	B	ΔN >> ΔC	up	Amino acid permease
trpE	-0.35	1.73	1.38	B	ΔN >> ΔC	up	Anthranilate/para-aminobenzoate synthases component I
trpL	-0.65	2.73	2.08	B	ΔN >> ΔC	up	trp operon leader peptide
ybaS	0	0.91	0.91	B	ΔN >> ΔC	up	Glutaminase
yjbA	-0.04	1.29	1.25	B	ΔN >> ΔC	up	Phosphate starvation-inducible membrane PsiE (function unknown)
ynfK	-0.14	0.8	0.66	B	ΔN >> ΔC	up	Dethiobiotin synthetase
ynfM	-0.33	1.66	1.33	B	ΔN >> ΔC	up	Predicted arabinose efflux permease, MFS family
yodC	0.16	0.8	0.64	B	ΔN >> ΔC	up	Uncharacterized conserved protein YodC, DUF2158 family
ytfB	0	0.72	0.72	B	ΔN >> ΔC	up	Predicted cell envelope opacity-associated protein
accB	-0.95	-0.09	-0.86	B	ΔN << ΔC	down	Biotin carboxyl carrier protein
adk	-0.98	-0.24	-0.74	B	ΔN << ΔC	down	Adenylate kinase or related kinase
ais	-1.29	-0.5	-0.79	B	ΔN << ΔC	down	Broad specificity phosphatase PhoE
aroG	-0.78	-0.04	-0.74	B	ΔN << ΔC	down	3-deoxy-D-arabino-heptulosonate 7-phosphate (DAHP) synthase
aroH	-1.29	0.39	-0.9	B	ΔN << ΔC	down	3-deoxy-D-arabino-heptulosonate 7-phosphate (DAHP) synthase
carA	-1.17	-0.12	-1.05	B	ΔN << ΔC	down	Carbamoylphosphate synthase small subunit
cbl	-0.86	-0.17	-0.69	B	ΔN << ΔC	down	DNA-binding transcriptional regulator, LysR family
cld	-0.9	-0.3	-0.6	B	ΔN << ΔC	down	LPS O-antigen chain length determinant protein, WzzB/FepE family
cspA	-1.24	-0.15	-1.09	B	ΔN << ΔC	down	Cold shock protein, CspA family
cyaY	-0.77	-0.13	-0.64	B	ΔN << ΔC	down	Iron-binding protein CyaY, frataxin homolog
dacB	-0.88	-0.19	-0.69	B	ΔN << ΔC	down	D-alanyl-D-alanine carboxypeptidase
ddg	-0.7	-0.06	-0.64	B	ΔN << ΔC	down	Lauroyl/myristoyl acyltransferase
dgsA	-1.07	-0.26	-0.81	B	ΔN << ΔC	down	Sugar kinase of the NBD/HSP70 family, may contain an N-terminal HTH domain
dusC	-1.12	-0.51	-0.61	B	ΔN << ΔC	down	tRNA-dihydrouridine synthase
efp	-1.29	-0.38	-0.91	B	ΔN << ΔC	down	Translation elongation factor P (EF-P)/translation initiation factor 5A (eIF-5A)
envR	-1.8	0	-1.8	B	ΔN << ΔC	down	DNA-binding transcriptional regulator, AcrR family
folD	-1.01	-0.15	-0.86	B	ΔN << ΔC	down	5,10-methylene-tetrahydrofolate dehydrogenase/Methenyl tetrahydrofolate cyclohydrolase
gpt	-2.21	-0.67	-1.54	B	ΔN << ΔC	down	Hypoxanthine phosphoribosyltransferase
lolB	-0.92	-0.11	-0.81	B	ΔN << ΔC	down	Outer membrane lipoprotein LolB, involved in outer membrane biogenesis
nadC	-0.76	-0.06	-0.7	B	ΔN << ΔC	down	Nicotinate-nucleotide pyrophosphorylase
pncB	-0.74	-0.11	-0.63	B	ΔN << ΔC	down	Nicotinic acid phosphoribosyltransferase
ppiA	-0.67	-0.04	-0.63	B	ΔN << ΔC	down	Peptidyl-prolyl cis-trans isomerase (rotamase) - cyclophilin family
pstS	-1.05	0.05	-1	B	ΔN << ΔC	down	ABC-type phosphate transport system, periplasmic component
purE	-2.07	-0.61	-1.46	B	ΔN << ΔC	down	Phosphoribosylcarboxyaminoimidazole (NCAIR) mutase
purK	-0.83	-0.16	-0.67	B	ΔN << ΔC	down	Phosphoribosylaminoimidazole carboxylase (NCAIR synthetase)
purM	-1.69	-0.23	-1.46	B	ΔN << ΔC	down	Phosphoribosylaminoimidazole (AIR) synthetase
purN	-1.02	-0.3	-0.72	B	ΔN << ΔC	down	Folate-dependent phosphoribosylglycinamide formyltransferase PurN
purR	-0.81	-0.15	-0.66	B	ΔN << ΔC	down	DNA-binding transcriptional regulator, LacI/PurR family
pyrD	-1.65	-0.42	-1.23	B	ΔN << ΔC	down	Dihydroorotate dehydrogenase
pyrF	-1.03	-0.27	-0.76	B	ΔN << ΔC	down	Orotidine-5'-phosphate decarboxylase
rdgC	-0.8	0.07	-0.73	B	ΔN << ΔC	down	DNA recombination-dependent growth factor C
rhlE	-0.99	-0.4	-0.59	B	ΔN << ΔC	down	Superfamily II DNA and RNA helicase
rhtC	-0.8	-0.05	-0.75	B	ΔN << ΔC	down	Threonine/homoserine/homoserine lactone efflux protein
rumB	-1.08	-0.42	-0.66	B	ΔN << ΔC	down	tRNA/tmRNA/rRNA uracil-C5-methylase, TrmA/RlmC/RlmD family
rzpD	-0.79	-0.18	-0.61	B	ΔN << ΔC	down	DLP12 prophage; predicted murein endopeptidase
selC	-0.86	0	-0.86	B	ΔN << ΔC	down	Selenocysteine tRNA, tRNAsec
stpA	-0.93	0.23	-0.7	B	ΔN << ΔC	down	DNA-binding protein H-NS
xseA	-1.41	-0.59	-0.82	B	ΔN << ΔC	down	Exonuclease VII, large subunit
yajG	-0.96	-0.06	-0.9	B	ΔN << ΔC	down	Uncharacterized lipoprotein YajG
ybcJ	-0.78	-0.11	-0.67	B	ΔN << ΔC	down	Ribosome-associated protein YbcJ, S4-like RNA binding protein
ybiN	-0.74	-0.06	-0.68	B	ΔN << ΔC	down	23S rRNA m6A1618 methyltransferase
yceA	-0.93	-0.19	-0.74	B	ΔN << ΔC	down	Predicted sulfurtransferase
yciH	-1.4	-0.34	-1.06	B	ΔN << ΔC	down	Translation initiation factor 1 (eIF-1/SUI1)
ydhP	-1.19	-0.37	-0.82	B	ΔN << ΔC	down	Predicted arabinose efflux permease, MFS family
yedJ	-0.74	-0.09	-0.65	B	ΔN << ΔC	down	HD superfamily phosphodieaserase, includes HD domain of RNase Y
yeiC	-0.6	0	-0.6	B	ΔN << ΔC	down	Sugar or nucleoside kinase, ribokinase family
yeiR	-0.86	-0.16	-0.7	B	ΔN << ΔC	down	GTPase, G3E family
yfcL	-0.64	0.02	-0.62	B	ΔN << ΔC	down	Predicted protein
ygjO	-1.02	-0.35	-0.67	B	ΔN << ΔC	down	16S rRNA G1207 methylase RsmC
yicE	-1.68	-0.97	-0.71	B	ΔN << ΔC	down	Xanthine/uracil permease
yjcD	-1.37	-0.7	-0.67	B	ΔN << ΔC	down	Xanthine/uracil/vitamin C permease, AzgA family
yjeK	-0.73	-0.14	-0.59	B	ΔN << ΔC	down	L-lysine 2,3-aminomutase (EF-P beta-lysylation pathway)
yjjA	-0.87	-0.12	-0.75	B	ΔN << ΔC	down	Conserved protein
yliG	-1.23	-0.42	-0.81	B	ΔN << ΔC	down	tRNA A37 methylthiotransferase MiaB
yojL	-0.78	-0.12	-0.66	B	ΔN << ΔC	down	Thiamine biosynthesis lipoprotein ApbE
yqeI	-2	-1.16	-0.84	B	ΔN << ΔC	down	DNA-binding winged helix-turn-helix (wHTH) domain
aroF	1.67	0.19	-1.48	B	ΔN << ΔC	up	3-deoxy-D-arabino-heptulosonate 7-phosphate (DAHP) synthase
aroL	0.7	-0.09	-0.61	B	ΔN << ΔC	up	Shikimate kinase
chaB	0.7	0.01	-0.69	B	ΔN << ΔC	up	Cation transport regulator ChaB
csiE	0.72	0.08	-0.64	B	ΔN << ΔC	up	Transcriptional antiterminator
ecnB	1.15	0.19	-0.96	B	ΔN << ΔC	up	Predicted small secreted protein
ego	0.87	-0.15	-0.72	B	ΔN << ΔC	up	ABC-type sugar transport system, ATPase component
fadD	0.71	-0.06	-0.65	B	ΔN << ΔC	up	Acyl-CoA synthetase (AMP-forming)/AMP-acid ligase II
frwB	0.61	0	-0.61	B	ΔN << ΔC	up	Phosphotransferase system fructose-specific component IIB
garP	1.21	0	-1.21	B	ΔN << ΔC	up	Sugar phosphate permease
gspO	0.66	0.01	-0.65	B	ΔN << ΔC	up	Prepilin signal peptidase PulO (type II secretory pathway) or related peptidase
mhpR	0.65	0.01	-0.64	B	ΔN << ΔC	up	DNA-binding transcriptional regulator, IclR family
pheL	0.8	0	-0.8	B	ΔN << ΔC	up	Leader peptide of chorismate mutase-P-prephenate dehydratase
ryeC	0.84	0.09	-0.75	B	ΔN << ΔC	up	SibA small RNA
ucpA	0.6	0	-0.6	B	ΔN << ΔC	up	NAD(P)-dependent dehydrogenase, short-chain alcohol dehydrogenase family
wbbH	0.81	-0.17	-0.64	B	ΔN << ΔC	up	Predicted O-antigen polymerase
wbbK	0.86	-0.23	-0.63	B	ΔN << ΔC	up	Glycosyltransferase involved in cell wall bisynthesis
yaiZ	0.76	-0.07	-0.69	B	ΔN << ΔC	up	Predicted inner membrane protein
ybaA	0.97	0.06	-0.91	B	ΔN << ΔC	up	Uncharacterized conserved protein YbaA, DUF1428 family
ybhQ	1.1	-0.14	-0.96	B	ΔN << ΔC	up	Predicted inner membrane protein
ydcJ	0.92	-0.18	-0.74	B	ΔN << ΔC	up	Uncharacterized metalloenzyme YdcJ, glyoxalase superfamily
ydcS	0.96	0.18	-0.78	B	ΔN << ΔC	up	Spermidine/putrescine-binding periplasmic protein
ydhZ	0.82	0.1	-0.72	B	ΔN << ΔC	up	Predicted protein
yeaT	0.7	0.08	-0.62	B	ΔN << ΔC	up	DNA-binding transcriptional regulator, LysR family
yeiE	0.89	0.11	-0.78	B	ΔN << ΔC	up	DNA-binding transcriptional regulator, LysR family
yfdI	1.02	0.06	-0.96	B	ΔN << ΔC	up	CPS-53 (KpLE1) prophage; conserved protein
yfiL	1.15	0.44	-0.71	B	ΔN << ΔC	up	Putative lipoprotein
ygdR	0.78	0.16	-0.62	B	ΔN << ΔC	up	Predicted protein
yhaO	1.02	-0.17	-0.85	B	ΔN << ΔC	up	Amino acid permease
yiaO	0.75	0	-0.75	B	ΔN << ΔC	up	TRAP-type C4-dicarboxylate transport system, periplasmic component
yjjI	0.79	0.15	-0.64	B	ΔN << ΔC	up	Anaerobic ribonucleoside-triphosphate reductase
ymgE	1.26	0.39	-0.87	B	ΔN << ΔC	up	Uncharacterized membrane protein YeaQ/YmgE, transglycosylase-associated protein family
yncG	0.82	-0.13	-0.69	B	ΔN << ΔC	up	Glutathione S-transferase
yohF	0.72	-0.05	-0.67	B	ΔN << ΔC	up	NAD(P)-dependent dehydrogenase, short-chain alcohol dehydrogenase family
yqaE	0.97	-0.01	-0.96	B	ΔN << ΔC	up	Uncharacterized membrane protein YqaE, homolog of Blt101, UPF0057 family
yqfA	0.93	-0.14	-0.79	B	ΔN << ΔC	up	Predicted membrane channel-forming protein YqfA, hemolysin III family

## Sheet: Supplementary_Table_8
Gene	Logarithmic ratio glucose	Logarithmic ratio ammonia	Difference in absolute expression ratio	Group	Subgroup	Direction	Function
	logFC (ΔC)	logFC (ΔN)	(|log2 (ΔN)| – |log2 (ΔC)|
aroP	-0.59	-0.32	-0.27	A	ΔN ≈ ΔC	down	L-asparagine transporter and related permeases
basR	-0.35	-0.66	0.31	A	ΔN ≈ ΔC	down	DNA-binding response regulator, OmpR family, contains REC and winged-helix (wHTH) domain
gdhA	-0.31	-0.59	0.28	A	ΔN ≈ ΔC	down	Glutamate dehydrogenase/leucine dehydrogenase
yfbE	-0.87	-1	0.13	A	ΔN ≈ ΔC	down	dTDP-4-amino-4,6-dideoxygalactose transaminase
yfbG	-0.65	-0.94	0.29	A	ΔN ≈ ΔC	down	Methionyl-tRNA formyltransferase
yfbH	-0.69	-0.96	0.27	A	ΔN ≈ ΔC	down	Peptidoglycan/xylan/chitin deacetylase, PgdA/CDA1 family
ymfG	-0.63	-0.8	0.17	A	ΔN ≈ ΔC	down	E14 prophage; predicted excisionase
ymfH	-0.49	-0.76	0.27	A	ΔN ≈ ΔC	down	E14 prophage; predicted protein
ymfL	-0.65	-0.51	-0.14	A	ΔN ≈ ΔC	down	E14 prophage; predicted DNA-binding transcriptional regulator
ynjI	-0.42	-0.62	0.2	A	ΔN ≈ ΔC	down	Predicted inner membrane protein
fadB	0.58	0.41	-0.17	A	ΔN ≈ ΔC	up	Enoyl-CoA hydratase/carnithine racemase
frwC	0.64	0.64	0	A	ΔN ≈ ΔC	up	Phosphotransferase system, fructose-specific IIC component
treB	0.67	0.77	0.1	A	ΔN ≈ ΔC	up	Phosphotransferase system IIB components
uspG	0.69	0.54	-0.15	A	ΔN ≈ ΔC	up	Nucleotide-binding universal stress protein, UspA family
xylF	0.71	0.46	-0.25	A	ΔN ≈ ΔC	up	ABC-type xylose transport system, periplasmic component
yhiO	0.61	0.34	-0.27	A	ΔN ≈ ΔC	up	Predicted universal stress (ethanol tolerance) protein B
yjgB	0.63	0.52	-0.11	A	ΔN ≈ ΔC	up	D-arabinose 1-dehydrogenase, Zn-dependent alcohol dehydrogenase family
yrbL	0.68	0.47	-0.21	A	ΔN ≈ ΔC	up	Serine/threonine protein kinase
ytfT	0.7	0.46	-0.24	A	ΔN ≈ ΔC	up	Ribose/xylose/arabinose/galactoside ABC-type transport system, permease component
cspB	-0.8	0.74	-0.06	A	ΔN ≈ ΔC	both	Cold shock protein, CspA family
fbaB	0.73	-0.66	-0.07	A	ΔN ≈ ΔC	both	Fructose-bisphosphate aldolase class Ia, DhnA family
katE	0.52	-0.65	0.13	A	ΔN ≈ ΔC	both	Catalase
leuA	0.38	-0.62	0.24	A	ΔN ≈ ΔC	both	Isopropylmalate/homocitrate/citramalate synthases
leuB	0.3	-0.6	0.3	A	ΔN ≈ ΔC	both	Isocitrate/isopropylmalate dehydrogenase
pfkB	0.64	-0.37	-0.27	A	ΔN ≈ ΔC	both	Fructose-1-phosphate kinase or kinase (PfkB)
uhpT	-0.69	0.86	0.17	A	ΔN ≈ ΔC	both	Sugar phosphate permease
yafE	-0.52	0.63	0.11	A	ΔN ≈ ΔC	both	Ubiquinone/menaquinone biosynthesis C-methylase UbiE
ybaW	0.6	-0.46	-0.14	A	ΔN ≈ ΔC	both	Acyl-CoA thioesterase FadM
yedL	0.42	-0.67	0.25	A	ΔN ≈ ΔC	both	N-acetyltransferase, GNAT superfamily (includes histone acetyltransferase HPA2)
yedM	-0.92	1.07	0.15	A	ΔN ≈ ΔC	both	Conserved protein
yhdW	0.98	-1.22	0.24	A	ΔN ≈ ΔC	both	Putative transport protein, ABC superfamily - membrane component
yhjG	-0.5	0.61	0.11	A	ΔN ≈ ΔC	both	Predicted outer membrane biogenesis protein
yqeB	0.95	-0.77	-0.18	A	ΔN ≈ ΔC	both	Predicted deacylase
ais	-0.64	-1.31	0.67	B	ΔN >> ΔC	down	Broad specificity phosphatase PhoE
asd	-0.03	-0.98	0.95	B	ΔN >> ΔC	down	Aspartate-semialdehyde dehydrogenase
asr	-0.13	-0.77	0.64	B	ΔN >> ΔC	down	Acid shock protein
chaC	0.08	-1	0.92	B	ΔN >> ΔC	down	Cation transport regulator ChaC
codA	0.25	-1.14	0.89	B	ΔN >> ΔC	down	Cytosine/adenosine deaminase or related metal-dependent hydrolase
codB	0.25	-1.07	0.82	B	ΔN >> ΔC	down	Purine-cytosine permease or related protein
cspC	0.19	-0.9	0.71	B	ΔN >> ΔC	down	Cold shock protein, CspA family
cycA	0.23	-1.8	1.57	B	ΔN >> ΔC	down	L-asparagine transporter and related permeases
dapB	-0.13	-0.89	0.76	B	ΔN >> ΔC	down	Dihydrodipicolinate reductase
ddpC	0.17	-1.14	0.97	B	ΔN >> ΔC	down	ABC-type dipeptide/oligopeptide/nickel transport system, permease component
ddpD	0.23	-1.21	0.98	B	ΔN >> ΔC	down	ABC-type dipeptide/oligopeptide/nickel transport system, ATPase component
ddpF	0.3	-1.27	0.97	B	ΔN >> ΔC	down	ABC-type oligopeptide transport system, ATPase component
dppA	-0.03	-0.96	0.93	B	ΔN >> ΔC	down	ABC-type transport system, periplasmic component
dppB	-0.11	-0.89	0.78	B	ΔN >> ΔC	down	ABC-type dipeptide/oligopeptide/nickel transport system, permease component
dppC	-0.09	-0.94	0.85	B	ΔN >> ΔC	down	ABC-type dipeptide/oligopeptide/nickel transport system, permease component
dppD	-0.04	-0.94	0.9	B	ΔN >> ΔC	down	ABC-type dipeptide/oligopeptide/nickel transport system, ATPase component
dppF	-0.09	-0.91	0.82	B	ΔN >> ΔC	down	ABC-type oligopeptide transport system, ATPase component
gspC	0.29	-1.5	1.21	B	ΔN >> ΔC	down	Type II secretory pathway, component PulC
gspD	-0.32	-1.12	0.8	B	ΔN >> ΔC	down	Type II secretory pathway component GspD/PulD (secretin)
gspE	-0.4	-1.05	0.65	B	ΔN >> ΔC	down	Type II secretory pathway ATPase GspE/PulE or T4P pilus assembly pathway ATPase PilB
gspF	-0.04	-0.88	0.84	B	ΔN >> ΔC	down	Type II secretory pathway, component PulF
guaD	-0.24	-1.58	1.34	B	ΔN >> ΔC	down	Cytosine/adenosine deaminase or related metal-dependent hydrolase
lysC	0.01	-1.11	1.1	B	ΔN >> ΔC	down	Aspartokinase
nac	0.02	-1.35	1.33	B	ΔN >> ΔC	down	DNA-binding transcriptional regulator, LysR family
nagE	0.14	-0.77	0.63	B	ΔN >> ΔC	down	Phosphotransferase system IIC components, glucose/maltose/N-acetylglucosamine-specific
thrA	0.01	-1.01	1	B	ΔN >> ΔC	down	Homoserine dehydrogenase
thrB	-0.06	-0.99	0.93	B	ΔN >> ΔC	down	Homoserine kinase
thrC	-0.15	-0.93	0.78	B	ΔN >> ΔC	down	Threonine synthase
yceI	0.02	-0.64	0.62	B	ΔN >> ΔC	down	Polyisoprenoid-binding periplasmic protein YceI
ydcT	1.19	-2.08	0.89	B	ΔN >> ΔC	down	ABC-type Fe3+/spermidine/putrescine transport systems, ATPase components
ydcU	0.58	-1.43	0.85	B	ΔN >> ΔC	down	ABC-type spermidine/putrescine transport system, permease component I
ydcV	0.94	-1.74	0.8	B	ΔN >> ΔC	down	ABC-type spermidine/putrescine transport system, permease component II
ydcW	0.89	-1.51	0.62	B	ΔN >> ΔC	down	Acyl-CoA reductase or other NAD-dependent aldehyde dehydrogenase
ydfG	-0.08	-0.8	0.72	B	ΔN >> ΔC	down	NADP-dependent 3-hydroxy acid dehydrogenase YdfG
ygfQ	0.09	-1.16	1.07	B	ΔN >> ΔC	down	Xanthine/uracil/vitamin C permease, AzgA family
ygiL	0	-1.95	1.95	B	ΔN >> ΔC	down	Pilin (type 1 fimbria component protein)
ynfM	-0.28	-1.56	1.28	B	ΔN >> ΔC	down	Predicted arabinose efflux permease, MFS family
yobF	0.03	-0.91	0.88	B	ΔN >> ΔC	down	Small protein involved in stress responses
ytfE	0.04	-1.15	1.11	B	ΔN >> ΔC	down	Iron-sulfur cluster repair protein YtfE, RIC family, contains ScdAN and hemerythrin domains
asnA	-0.31	1.65	1.34	B	ΔN >> ΔC	up	Asparagine synthetase A
flgA	0.26	1.56	1.3	B	ΔN >> ΔC	up	Flagella basal body P-ring formation protein FlgA
flgB	0.15	1.48	1.33	B	ΔN >> ΔC	up	Flagellar basal body rod protein FlgB
flgC	0.13	1.48	1.35	B	ΔN >> ΔC	up	Flagellar basal body rod protein FlgC
flgD	0.21	1.44	1.23	B	ΔN >> ΔC	up	Flagellar hook assembly protein FlgD
flgE	0.2	1.45	1.25	B	ΔN >> ΔC	up	Flagellar hook protein FlgE
flgF	0.09	1.48	1.39	B	ΔN >> ΔC	up	Flagellar basal body rod protein FlgF
flgG	0.09	1.44	1.35	B	ΔN >> ΔC	up	Flagellar basal body rod protein FlgG
flgH	0.05	1.33	1.28	B	ΔN >> ΔC	up	Flagellar basal body L-ring protein FlgH
flgI	0.01	1.45	1.44	B	ΔN >> ΔC	up	Flagellar basal body P-ring protein FlgI
flgJ	0.01	1.43	1.42	B	ΔN >> ΔC	up	Flagellum-specific peptidoglycan hydrolase FlgJ
flgM	-0.1	1.56	1.46	B	ΔN >> ΔC	up	Negative regulator of flagellin synthesis (anti-sigma28 factor)
flgN	-0.15	1.48	1.33	B	ΔN >> ΔC	up	Flagellar biosynthesis/type III secretory pathway chaperone
flhA	0.02	1.45	1.43	B	ΔN >> ΔC	up	Flagellar biosynthesis pathway, component FlhA
flhB	-0.12	1.67	1.55	B	ΔN >> ΔC	up	Flagellar biosynthesis protein FlhB
flhC	-0.05	0.7	0.65	B	ΔN >> ΔC	up	FlhC transcriptional dual regulator
flhD	0.02	0.69	0.67	B	ΔN >> ΔC	up	FlhD transcriptional dual regulator
flhE	-0.19	1.39	1.2	B	ΔN >> ΔC	up	Type 3 flagellar export proteins
fliA	-0.03	1.69	1.66	B	ΔN >> ΔC	up	DNA-directed RNA polymerase specialized sigma subunit
fliE	-0.24	1.82	1.58	B	ΔN >> ΔC	up	Flagellar hook-basal body complex protein FliE
fliF	-0.05	1.69	1.64	B	ΔN >> ΔC	up	Flagellar biosynthesis/type III secretory pathway M-ring protein FliF/YscJ
fliG	-0.05	1.54	1.49	B	ΔN >> ΔC	up	Flagellar motor switch protein FliG
fliH	-0.08	1.51	1.43	B	ΔN >> ΔC	up	Flagellar biosynthesis/type III secretory pathway protein FliH
fliI	-0.11	1.46	1.35	B	ΔN >> ΔC	up	Flagellar biosynthesis/type III secretory pathway ATPase
fliJ	-0.09	1.43	1.34	B	ΔN >> ΔC	up	Flagellar biosynthesis chaperone FliJ
fliK	0.05	1.24	1.19	B	ΔN >> ΔC	up	Flagellar hook-length control protein FliK
fliL	0.21	1.7	1.49	B	ΔN >> ΔC	up	Flagellar basal body-associated protein FliL
fliM	0.2	1.56	1.36	B	ΔN >> ΔC	up	Flagellar motor switch protein FliM
fliN	0.01	1.57	1.56	B	ΔN >> ΔC	up	Flagellar motor switch/type III secretory pathway protein FliN
fliO	0.09	1.61	1.52	B	ΔN >> ΔC	up	Flagellar biogenesis protein FliO
fliP	-0.1	1.52	1.42	B	ΔN >> ΔC	up	Flagellar biosynthetic protein FliP
fliQ	-0.07	1.29	1.22	B	ΔN >> ΔC	up	Flagellar biosynthesis protein FliQ
fliR	-0.03	1.22	1.19	B	ΔN >> ΔC	up	Flagellar biosynthesis protein FliR
fliZ	0.07	1.59	1.52	B	ΔN >> ΔC	up	FliZ DNA-binding transcriptional regulator
gadW	0.07	0.69	0.62	B	ΔN >> ΔC	up	AraC-type DNA-binding domain and AraC-containing proteins
gatB	0.07	0.76	0.69	B	ΔN >> ΔC	up	Phosphotransferase system, galactitol-specific IIB component
gatC	0.11	0.72	0.61	B	ΔN >> ΔC	up	Galactitol PTS permease - GatC subunit
gatD	0.01	0.64	0.63	B	ΔN >> ΔC	up	Threonine dehydrogenase or related Zn-dependent dehydrogenase
gltB	0.05	1.08	1.03	B	ΔN >> ΔC	up	Glutamate synthase, large subunit
gltD	-0.02	1.06	1.04	B	ΔN >> ΔC	up	NADPH-dependent glutamate synthase beta chain or related oxidoreductase
gltP	-0.11	0.72	0.61	B	ΔN >> ΔC	up	Na+/H+-dicarboxylate symporter
motA	-0.62	1.52	0.9	B	ΔN >> ΔC	up	Flagellar motor component MotA
rbsA	0.06	0.75	0.69	B	ΔN >> ΔC	up	ABC-type sugar transport system, ATPase component
rbsB	0.07	0.68	0.61	B	ΔN >> ΔC	up	ABC-type sugar transport system, periplasmic component, contains N-terminal xre family HTH domain
rbsC	0.08	0.75	0.67	B	ΔN >> ΔC	up	Ribose/xylose/arabinose/galactoside ABC-type transport system, permease component
sbp	0.53	1.81	1.28	B	ΔN >> ΔC	up	ABC-type sulfate transport system, periplasmic component
sdiA	-0.06	0.78	0.72	B	ΔN >> ΔC	up	DNA-binding response regulator, NarL/FixJ family, contains REC and HTH domains
serA	-0.19	1.54	1.35	B	ΔN >> ΔC	up	Phosphoglycerate dehydrogenase or related dehydrogenase
shiA	-0.02	0.79	0.77	B	ΔN >> ΔC	up	MFS family permease
tsr	-0.69	1.64	0.95	B	ΔN >> ΔC	up	Signal transduction histidine kinase involved in nitrogen fixation and metabolism regulation
ydjR	-0.64	1.47	0.83	B	ΔN >> ΔC	up	Various environmental stresses-induced protein Ves (function unknown)
yebZ	0.01	0.96	0.95	B	ΔN >> ΔC	up	Putative copper export protein
yecR	0.16	1.8	1.64	B	ΔN >> ΔC	up	Predicted protein
yhjE	0.02	1.01	0.99	B	ΔN >> ΔC	up	MFS family permease
yjcZ	-0.34	1.82	1.48	B	ΔN >> ΔC	up	Putative transport protein, major facilitator superfamily
yjdA	-0.3	1.42	1.12	B	ΔN >> ΔC	up	Replication fork clamp-binding protein CrfC (dynamin-like GTPase family)
yobA	0	0.95	0.95	B	ΔN >> ΔC	up	Copper-binding protein CopC (methionine-rich)
aroL	-0.81	-0.11	-0.7	B	ΔN << ΔC	down	Shikimate kinase
blr	-0.81	0.18	-0.63	B	ΔN << ΔC	down	β-lactam resistance protein
tyrP	-1.48	0.36	-1.12	B	ΔN << ΔC	down	Amino acid permease
yfdI	-0.81	0.09	-0.72	B	ΔN << ΔC	down	CPS-53 (KpLE1) prophage; predicted inner membrane protein
agp	0.6	0.03	-0.57	B	ΔN << ΔC	up	Glucose-1-phosphatase
aldB	1.42	-0.07	-1.35	B	ΔN << ΔC	up	Acyl-CoA reductase or other NAD-dependent aldehyde dehydrogenase
aroF	1.48	-0.05	-1.43	B	ΔN << ΔC	up	3-deoxy-D-arabino-heptulosonate 7-phosphate (DAHP) synthase
astA	1.02	0.36	-0.66	B	ΔN << ΔC	up	Arginine/ornithine N-succinyltransferase beta subunit
astC	1.11	0.36	-0.75	B	ΔN << ΔC	up	Acetylornithine/succinyldiaminopimelate/putrescine aminotransferase
bfr	0.9	-0.21	-0.69	B	ΔN << ΔC	up	Bacterioferritin (cytochrome b1)
blc	0.78	-0.11	-0.67	B	ΔN << ΔC	up	Bacterial lipocalin
csiE	0.87	0.29	-0.58	B	ΔN << ΔC	up	Transcriptional antiterminator
dkgA	0.85	0.11	-0.74	B	ΔN << ΔC	up	Aldo/keto reductase, related to diketogulonate reductase
dsrA	0.78	0.18	-0.6	B	ΔN << ΔC	up	DsrA small regulatory RNA; riboregulator of RpoS and H-NS production
fic	0.86	0.07	-0.79	B	ΔN << ΔC	up	Fido, protein-threonine AMPylation domain
gadX	0.9	0.14	-0.76	B	ΔN << ΔC	up	AraC-type DNA-binding domain and AraC-containing proteins
hisD	0.63	0.05	-0.58	B	ΔN << ΔC	up	Histidinol dehydrogenase
msyB	0.77	-0.21	-0.56	B	ΔN << ΔC	up	Acidic protein that suppresses heat sensitivity of a secY mutant
otsB	0.62	0.05	-0.57	B	ΔN << ΔC	up	Trehalose-6-phosphatase
phnB	0.8	0.07	-0.73	B	ΔN << ΔC	up	Uncharacterized conserved protein PhnB, glyoxalase superfamily
prpB	2.77	-0.54	-2.23	B	ΔN << ΔC	up	2-Methylisocitrate lyase and related enzymes, PEP mutase family
prpC	2.43	0.15	-2.28	B	ΔN << ΔC	up	Citrate synthase
prpD	1.88	-0.07	-1.81	B	ΔN << ΔC	up	2-methylcitrate dehydratase PrpD
prpE	1.63	0.01	-1.62	B	ΔN << ΔC	up	Acyl-coenzyme A synthetase/AMP-(fatty) acid ligase
prpR	1.04	-0.12	-0.92	B	ΔN << ΔC	up	Transcriptional regulator containing PAS, AAA-type ATPase, and DNA-binding Fis domains
psiF	0.63	0.04	-0.59	B	ΔN << ΔC	up	Conserved protein
sseA	0.68	0.01	-0.67	B	ΔN << ΔC	up	3-mercaptopyruvate sulfurtransferase SseA, contains two rhodanese domains
tnaB	0.64	0	-0.64	B	ΔN << ΔC	up	Amino acid permease
tnaC	0.94	0	-0.94	B	ΔN << ΔC	up	Tryptophanase operon leader peptide
treA	1.19	-0.27	-0.92	B	ΔN << ΔC	up	Neutral trehalase
tyrA	1.25	0.1	-1.15	B	ΔN << ΔC	up	Prephenate dehydrogenase
ugpB	1.14	0.06	-1.08	B	ΔN << ΔC	up	ABC-type glycerol-3-phosphate transport system, periplasmic component
wrbA	0.72	-0.07	-0.65	B	ΔN << ΔC	up	Multimeric flavodoxin WrbA
ybeL	0.73	0.02	-0.71	B	ΔN << ΔC	up	Conserved protein
ycaC	0.67	-0.1	-0.57	B	ΔN << ΔC	up	Nicotinamidase-related amidase
yccJ	0.61	-0.04	-0.57	B	ΔN << ΔC	up	Predicted protein
yceK	0.64	-0.02	-0.62	B	ΔN << ΔC	up	Uncharacterized conserved protein YceK
ycgB	1.2	0.32	-0.88	B	ΔN << ΔC	up	Stage V sporulation protein SpoVR/YcgB, involved in spore cortex formation (function unknown)
ydcH	0.86	0.04	-0.82	B	ΔN << ΔC	up	Uncharacterized conserved protein YdcH, DUF465 family
ydcJ	1.06	0.11	-0.95	B	ΔN << ΔC	up	Uncharacterized metalloenzyme YdcJ, glyoxalase superfamily
ydhC	0.94	-0.13	-0.81	B	ΔN << ΔC	up	Predicted arabinose efflux permease, MFS family
yeaG	1.24	0.09	-1.15	B	ΔN << ΔC	up	Predicted Ser/Thr protein kinase
yeaH	1.01	-0.03	-0.98	B	ΔN << ΔC	up	Uncharacterized conserved protein YeaH/YhbH, required for sporulation, DUF444 family
yedP	0.68	0	-0.68	B	ΔN << ΔC	up	Predicted mannosyl-3-phosphoglycerate phosphatase, HAD superfamily
yegP	0.68	-0.04	-0.64	B	ΔN << ΔC	up	Uncharacterized conserved protein YegP, UPF0339 family
yeiC	0.64	0	-0.64	B	ΔN << ΔC	up	Sugar or nucleoside kinase, ribokinase family
ygaF	0.77	0.09	-0.68	B	ΔN << ΔC	up	L-2-hydroxyglutarate oxidase LhgO
ygaM	0.62	0.01	-0.61	B	ΔN << ΔC	up	Predicted protein induced by various stresses
ygaT	0.94	0.11	-0.83	B	ΔN << ΔC	up	Predicted protein induced by carbon starvation
ygeV	0.94	-0.14	-0.8	B	ΔN << ΔC	up	Transcriptional regulator containing PAS, AAA-type ATPase, and DNA-binding Fis domains
yghA	0.82	0.02	-0.8	B	ΔN << ΔC	up	NAD(P)-dependent dehydrogenase, short-chain alcohol dehydrogenase family
ygiW	1.13	-0.11	-1.02	B	ΔN << ΔC	up	Predicted periplasmic protein YdeI with OB-fold, BOF family
yhcO	0.6	-0.02	-0.58	B	ΔN << ΔC	up	Barstar, RNAse (barnase) inhibitor
yhhA	0.85	0.13	-0.72	B	ΔN << ΔC	up	Predicted barnase inhibitor
yjfN	0.85	-0.08	-0.77	B	ΔN << ΔC	up	Predicted protein
yjfO	1.01	0.27	-0.74	B	ΔN << ΔC	up	Conserved protein
ykgM	1.54	0.25	-1.29	B	ΔN << ΔC	up	Ribosomal protein L31
ynhG	0.78	0.18	-0.6	B	ΔN << ΔC	up	Lipoprotein-anchoring transpeptidase ErfK/SrfK
yohC	0.75	0.17	-0.58	B	ΔN << ΔC	up	Predicted inner membrane protein
yqeC	1.32	-0.7	-0.62	B	ΔN << ΔC	up	Conserved protein
yqjG	0.75	-0.02	-0.73	B	ΔN << ΔC	up	Glutathionyl-hydroquinone reductase
ytfQ	1.1	0.39	-0.71	B	ΔN << ΔC	up	ABC-type sugar transport system, periplasmic component, contains N-terminal xre family HTH domain
ytfR	1.07	0.36	-0.71	B	ΔN << ΔC	up	ABC-type sugar transport system, ATPase component

## Sheet: Supplementary_Table_9
Gene	Logarithmic ratio glucose	Logarithmic ratio ammonia	Difference in absolute expression ratio	Function
	logFC (ΔC)	logFC (ΔN)	(|log2 (ΔN)| – |log2 (ΔC)|
aidB	0.61	0.29	-0.32	Isovaleryl-CoA dehydrogenase and DNA-binding transcriptional repressor
aldB	0.73	0.26	-0.47	Acyl-CoA reductase or other NAD-dependent aldehyde dehydrogenase
aroM	-0.67	-0.29	-0.38	Conserved protein
avtA	-0.58	0.03	-0.55	Alanine-alpha-ketoisovalerate (or valine-pyruvate) aminotransferase
bolA	0.86	0.53	-0.33	Stress-induced morphogen (activity unknown)
borD	-0.97	-0.47	-0.5	Lipoprotein bor homolog from lambdoid prophage DLP12
can	-0.64	0.14	-0.5	Carbonic anhydrase
cdh	-0.82	-0.29	-0.53	CDP-diacylglycerol pyrophosphatase
cmk	-1.08	-0.76	-0.32	Cytidylate kinase
coaE	-0.6	-0.16	-0.44	Dephospho-CoA kinase
cusC	-0.87	-0.34	-0.53	Outer membrane protein TolC
cvpA	-0.97	-0.43	-0.54	Uncharacterized membrane protein, required for colicin V production
cynR	-0.7	-0.23	-0.47	DNA-binding transcriptional regulator, LysR family
dacA	-0.59	0.01	-0.58	D-alanyl-D-alanine carboxypeptidase
dapF	-0.63	-0.14	-0.49	Diaminopimelate epimerase
degS	-0.64	-0.29	-0.35	Periplasmic serine protease, S1-C subfamily, contain C-terminal PDZ domain
dicA	-0.61	-0.03	-0.58	Transcriptional regulator, contains XRE-family HTH domain
dnaB	-0.84	-0.43	-0.41	Replicative DNA helicase
dnaC	-0.59	-0.22	-0.37	DNA replication protein DnaC
dusB	-1.09	-0.54	-0.55	tRNA-dihydrouridine synthase
ecnA	-1.33	-0.78	-0.55	Predicted small secreted protein
entD	-0.68	0.16	-0.52	Entericidin A lipoprotein, antidote to entericidin B
envC	-0.76	-0.4	-0.36	EnvC divisome associated factor, activator of peptidoglycan hydrolases
erfK	0.69	0.32	-0.37	Lipoprotein-anchoring transpeptidase ErfK/SrfK
fadH	0.64	-0.32	-0.32	2,4-dienoyl-CoA reductase or related NADH-dependent reductase, Old Yellow Enzyme (OYE) family
fis	-0.68	-0.1	-0.58	DNA-binding protein Fis (factor for inversion stimulation)
flk	-0.61	-0.31	-0.3	Predicted flagella assembly protein
flxA	0.65	0.09	-0.56	Qin prophage; predicted protein
folE	-0.63	0.18	-0.45	GTP cyclohydrolase I
fucA	0.61	0.28	-0.33	Ribulose-5-phosphate 4-epimerase/Fuculose-1-phosphate aldolase
galF	-0.64	-0.23	-0.41	UTP-glucose-1-phosphate uridylyltransferase
gcl	0.75	0.36	-0.39	Glyoxylate carboligase
gidA	-0.62	-0.05	-0.57	tRNA U34 5-carboxymethylaminomethyl modifying enzyme MnmG/GidA
gidB	-0.72	-0.42	-0.3	16S rRNA G527 N7-methylase RsmG (former glucose-inhibited division protein B)
glcC	0.69	0.32	-0.37	DNA-binding transcriptional regulator, FadR family
gsk	-0.94	-0.36	-0.58	Sugar or nucleoside kinase, ribokinase family
holD	-1.11	-0.81	-0.3	DNA polymerase III, psi subunit
hypD	0.67	0.23	-0.44	Hydrogenase maturation factor
ibpA	0.92	0.61	-0.31	Molecular chaperone IbpA, HSP20 family
intS	-0.7	-0.19	-0.51	Integrase
ispA	-1.13	-0.65	-0.48	Geranylgeranyl pyrophosphate synthase
lipB	-1.32	-0.91	-0.41	Lipoate-protein ligase B
lpxH	-1.15	-0.75	-0.4	UDP-2,3-diacylglucosamine pyrophosphatase LpxH
marR	-0.66	0.18	-0.48	DNA-binding transcriptional regulator, MarR family
metK	-0.65	0.19	-0.46	S-adenosylmethionine synthetase
mltB	-0.58	0.02	-0.56	Membrane-bound lytic murein transglycosylase B
modA	0.74	0.29	-0.45	ABC-type molybdate transport system, periplasmic component
mrcA	-0.75	-0.17	-0.58	Peptidoglycan glycosyltransferase / peptidoglycan D,D-transpeptidase - MrcA
mreC	-0.99	-0.52	-0.47	Cell shape-determining protein MreC
msyB	0.75	0.37	-0.38	Acidic protein that suppresses heat sensitivity of a secY mutant
nadA	-0.75	0.41	-0.34	Quinolinate synthase
nadB	-0.68	0.16	-0.52	Aspartate oxidase
nadD	-0.72	-0.41	-0.31	Nicotinic acid mononucleotide adenylyltransferase
nei	-0.82	-0.3	-0.52	Formamidopyrimidine-DNA glycosylase
otsB	0.61	0.21	-0.4	Trehalose-6-phosphatase
pbpG	-0.85	-0.42	-0.43	Phosphatidylglycerophosphatase [multifunctional]
pdhR	-1.27	-0.7	-0.57	DNA-binding transcriptional regulator, FadR family
phoH	0.58	0.12	-0.46	Phosphate starvation-inducible protein PhoH, predicted ATPase
proQ	-0.72	-0.42	-0.3	sRNA-binding protein
proV	-0.74	-0.34	-0.4	ABC-type proline/glycine betaine transport system, ATPase component
prpR	0.77	-0.29	-0.48	Transcriptional regulator containing PAS, AAA-type ATPase, and DNA-binding Fis domains
ptsH	-0.58	-0.19	-0.39	Phosphotransferase system, HPr and related phosphotransfer proteins
purH	-0.59	0.02	-0.57	AICAR transformylase/IMP cyclohydrolase PurH
pyrC	-0.64	0.22	-0.42	Dihydroorotase
rcsF	-0.62	0.19	-0.43	RcsF outer membrane lipoprotein - activates the Rcs pathway during envelope stress
rfaS	0.77	-0.35	-0.42	Lipopolysaccharide core biosynthesis protein
rho	-0.75	-0.37	-0.38	Transcription termination factor Rho
rluC	-1.1	-0.73	-0.37	Pseudouridylate synthase, 23S rRNA- or tRNA-specific
rnd	-0.85	-0.39	-0.46	Ribonuclease D
rpiB	0.76	0.31	-0.45	Ribose 5-phosphate isomerase RpiB
rplU	-0.7	-0.35	-0.35	Ribosomal protein L21
rsmC	-0.81	-0.24	-0.57	16S rRNA G1207 methylase RsmC
rsuA	-0.88	-0.35	-0.53	16S rRNA U516 pseudouridylate synthase RsuA and related 23S rRNA U2605, pseudouridylate synthases
rsxB	-1.06	-0.73	-0.33	Na+-translocating ferredoxin:NAD+ oxidoreductase RNF, RnfB subunit
serB	-0.89	-0.53	-0.36	Phosphoserine phosphatase
sokC	0.74	-0.18	-0.56	Antisense RNA blocking mokC and hokC translation
suhB	-1.58	-1.15	-0.43	Archaeal fructose-1,6-bisphosphatase or related enzyme of inositol monophosphatase family
tdk	-0.97	-0.68	-0.29	Thymidine kinase
tilS	-0.72	-0.2	-0.52	tRNA(Ile)-lysidine synthase TilS/MesJ
trmU	-0.67	-0.35	-0.32	tRNA U34 2-thiouridine synthase MnmA/TrmU, contains the PP-loop ATPase domain
ubiX	-0.81	-0.3	-0.51	3-polyprenyl-4-hydroxybenzoate decarboxylase
ugpB	0.74	0.3	-0.44	ABC-type glycerol-3-phosphate transport system, periplasmic component
yaaY	-1.03	-0.74	-0.29	Predicted protein
yaeB	-1.36	-1.01	-0.35	tRNA (Thr-GGU) A37 N-methylase
yafK	-0.74	-0.27	-0.47	Murein L,D-transpeptidase YafK
yafP	-1.17	-0.88	-0.29	N-acetyltransferase, GNAT superfamily (includes histone acetyltransferase HPA2)
yafT	-0.91	-0.39	-0.52	Predicted aminopeptidase
yagI	-0.73	-0.39	-0.34	DNA-binding transcriptional regulator, IclR family
yahA	-0.92	-0.61	-0.31	EAL domain, c-di-GMP-specific phosphodiesterase class I (or its enzymatically inactive variant)
ybdK	0.74	0.4	-0.34	Gamma-glutamyl:cysteine ligase YbdK, ATP-grasp superfamily
ybfE	-1.15	-0.73	-0.42	LexA-regulated protein
ybhC	-0.59	0.14	-0.45	Pectin methylesterase and related acyl-CoA thioesterases
ybjK	0.65	0.27	-0.38	DNA-binding transcriptional regulator YbjK
ychF	-0.58	-0.12	-0.46	Ribosome-binding ATPase YchF, GTP1/OBG family
ycjW	-1.07	-0.76	-0.31	DNA-binding transcriptional regulator, LacI/PurR family
ydcH	0.64	0.2	-0.44	Uncharacterized conserved protein YdcH, DUF465 family
ydcP	-0.67	-0.34	-0.33	Collagenase-like protease, PrtC family
ydeT	-0.95	-0.39	-0.56	Predicted protein
ydhC	0.83	-0.5	-0.33	Predicted arabinose efflux permease, MFS family
ydhJ	-0.69	-0.37	-0.32	Multidrug resistance efflux pump
ydjN	-0.58	-0.02	-0.56	L-cystine uptake protein TcyP, sodium:dicarboxylate symporter family
yeaZ	-1.14	-0.78	-0.36	tRNA A37 threonylcarbamoyladenosine modification protein TsaB
yebN	-1.68	-1.18	-0.5	Manganese export protein
yebR	-0.69	-0.16	-0.53	Methionine-(R)-sulfoxide reductase
yecP	-0.68	-0.13	-0.55	SAM-dependent methyltransferase
yfdY	1.31	0.88	-0.43	Predicted inner membrane protein
ygaU	0.75	0.36	-0.39	Nucleoid-associated protein YgaU, contains BON and LysM domains
ygeQ	-0.61	-0.06	-0.55	Predicted protein
ygeV	0.87	-0.37	-0.5	Transcriptional regulator containing PAS, AAA-type ATPase, and DNA-binding Fis domains
ygiP	-0.62	-0.19	-0.43	DNA-binding transcriptional regulator, LysR family
ygjD	-0.59	-0.29	-0.3	tRNA A37 threonylcarbamoyltransferase TsaD
yhaL	0.72	-0.25	-0.47	Predicted protein
yhbP	-0.66	-0.21	-0.45	Uncharacterized conserved protein YhbP, UPF0306 family
yhcM	-0.63	-0.23	-0.4	Predicted ATPase
yhcO	0.61	0.2	-0.41	Barstar, RNAse (barnase) inhibitor
yhhQ	-0.78	-0.22	-0.56	Uncharacterized PurR-regulated membrane protein YhhQ, DUF165 family
yhjY	0.68	0.23	-0.45	Uncharacterized protein YhjY, contains autotransporter beta-barrel domain
yiaG	0.65	0.3	-0.35	DNA-binding transcriptional regulator YiaG, XRE-type HTH domain
yiaJ	-0.7	-0.29	-0.41	DNA-binding transcriptional regulator, IclR family
yicS	0.63	-0.22	-0.41	Predicted protein
yidA	-0.9	-0.37	-0.53	Hydroxymethylpyrimidine pyrophosphatase and other HAD family phosphatases
yidD	-2.23	-1.89	-0.34	Membrane-anchored protein YidD, putatitve component of membrane protein insertase Oxa1/YidC/SpoIIIJ
yifL	-0.58	0.13	-0.45	Predicted small periplasmic lipoprotein YifL (function unknown0
yigB	-0.75	-0.28	-0.47	FMN phosphatase YigB, HAD superfamily
yihX	0.67	0.25	-0.42	FMN phosphatase YigB, HAD superfamily
yjbN	-0.64	-0.29	-0.35	tRNA-dihydrouridine synthase
yjcB	-0.72	-0.15	-0.57	Uncharacterized protein
yjdA	0.71	0.18	-0.53	Replication fork clamp-binding protein CrfC (dynamin-like GTPase family)
yjfN	1.23	0.82	-0.41	Predicted protein
yjfO	1.27	0.69	-0.58	Conserved protein
yjjY	0.58	0.13	-0.45	Predicted protein
ymjA	-0.99	-0.68	-0.31	Predicted protein
yqcB	-0.75	-0.22	-0.53	Pseudouridylate synthase, 23S rRNA- or tRNA-specific
yqcC	-0.87	-0.41	-0.46	Uncharacterized conserved protein YqcC, DUF446 family
yqgB	-0.75	-0.4	-0.35	Small protein involved in the acid stress response
yqgC	-1.15	-0.81	-0.34	Predicted protein
yqgD	-1.14	-0.62	-0.52	Hypothetical protein
yqjG	0.64	0.25	-0.39	Glutathionyl-hydroquinone reductase
yrdC	-0.87	-0.56	-0.31	tRNA A37 threonylcarbamoyladenosine synthetase subunit TsaC/SUA5/YrdC
argR	-0.05	-0.61	0.56	Arginine repressor
atpI	-0.69	-1.2	0.51	FoF1-type ATP synthase assembly protein I
bcr	-0.26	-0.77	0.51	Predicted arabinose efflux permease, MFS family
cedA	-0.12	-0.71	0.59	Cell division modulator
clpS	0.13	0.64	0.51	ATP-dependent Clp protease adapter protein ClpS
cspF	-1.21	-1.67	0.46	Cold shock protein, CspA family
ddpX	0.73	1.32	0.59	D-alanyl-D-alanine dipeptidase
dinJ	0.21	0.6	0.39	Antitoxin component of the RelBE or YafQ-DinJ toxin-antitoxin module
evgS	-0.48	-0.87	0.39	K+-sensing histidine kinase KdpD
exoX	-0.2	-0.6	0.4	DNA polymerase III, epsilon subunit or related 3'-5' exonuclease
fabA	-0.03	-0.63	0.6	3-hydroxymyristoyl/3-hydroxydecanoyl-(acyl carrier protein) dehydratase
fhuF	0	0.58	0.58	Ferric iron reductase protein FhuF, involved in iron transport
fliO	-0.75	-1.21	0.46	Flagellar biogenesis protein FliO
fliP	-0.68	-1.12	0.44	Flagellar biosynthetic protein FliP
frdB	0.39	0.86	0.47	Succinate dehydrogenase/fumarate reductase, Fe-S protein subunit
glnH	0.43	0.98	0.55	ABC-type amino acid transport/signal transduction system, periplasmic component/domain
hcaT	-0.13	-0.71	0.58	Putative transport protein, major facilitator superfamily (MFS)
hemF	-0.3	-0.72	0.42	Coproporphyrinogen III oxidase
htrL	-0.84	-1.23	0.39	Involved in lipopolysaccharide biosynthesis
ilvB	0.26	0.6	0.34	Acetolactate synthase large subunit or other thiamine pyrophosphate-requiring enzyme
intQ	-0.32	-0.9	0.58	Qin prophage; predicted defective integrase
intR	0.04	-0.62	0.58	Integrase
ligT	-0.49	-0.88	0.39	2'-5' RNA ligase
lpxB	-0.44	-0.83	0.39	Lipid A disaccharide synthetase
maa	-0.84	-1.31	0.47	Acetyltransferase (isoleucine patch superfamily)
mmuP	-0.13	-0.75	0.62	Amino acid permease
mviN	-0.17	-0.66	0.49	Lipid II flippase
nuoA	0.03	-0.59	0.56	NADH:ubiquinone oxidoreductase subunit 3 (chain A)
ompW	0.02	0.64	0.62	Outer membrane protein W
pdxA	-0.47	-0.83	0.36	4-hydroxy-L-threonine phosphate dehydrogenase PdxA
phoE	-0.46	-0.94	0.48	Outer membrane protein (porin)
pphB	-0.73	-1.16	0.43	Diadenosine tetraphosphatase ApaH/serine/threonine protein phosphatase, PP2A family
pppA	-0.52	-0.86	0.34	Prepilin signal peptidase PulO (type II secretory pathway) or related peptidase
pyrE	-0.46	-0.94	0.48	Orotate phosphoribosyltransferase
rarD	-0.44	-0.85	0.41	Uncharacterized membrane protein RarD, contains two EamA domains
rbsA	-0.21	-0.69	0.48	ABC-type sugar transport system, ATPase component
rfaC	-0.45	-0.81	0.36	ADP-heptose:LPS heptosyltransferase
rpoH	-0.01	0.64	0.63	DNA-directed RNA polymerase, sigma subunit (sigma70/sigma32)
rsxA	-0.98	-1.34	0.36	Na+-translocating ferredoxin:NAD+ oxidoreductase RNF, RnfA subunit
rttR	-0.75	-1.1	0.35	RttR small RNA
rydB	-0.79	-1.16	0.37	RydB small RNA regulator of RpoS
sanA	-0.54	-1.02	0.48	Uncharacterized periplasmic protein SanA, affects membrane permeability for vancomycin
slp	0.16	0.68	0.52	Starvation-inducible outer membrane lipoprotein
sulA	0.31	0.68	0.37	Cell division inhibitor SulA, prevents FtsZ ring assembly
tatC	-0.73	-1.12	0.39	Sec-independent protein secretion pathway component TatC
umuD	-0.2	0.73	0.53	SOS-response transcriptional repressor LexA (RecA-mediated autopeptidase)
uspA	0.31	0.74	0.43	Nucleotide-binding universal stress protein, UspA family
xylE	0.25	0.72	0.47	Predicted arabinose efflux permease, MFS family
yaiV	-0.75	-1.11	0.36	Predicted DNA-binding transcriptional regulator
ybaM	-0.33	-0.79	0.46	Small protein involved in the cell envelope stress response
ybaN	-0.24	-0.74	0.5	Uncharacterized membrane protein YbaN, DUF454 family
ybeA	-1.2	-1.77	0.57	23S rRNA pseudoU1915 N3-methylase RlmH
ybeB	-1.07	-1.62	0.55	Ribosomal silencing factor RsfS, regulates association of 30S and 50S subunits
ybgS	0.3	0.71	0.41	Conserved protein
ybjO	-0.23	-0.6	0.37	Predicted inner membrane protein
ycaJ	0.02	-0.58	0.56	Replication-associated recombination protein RarA (DNA-dependent ATPase)
ycbJ	0.5	0.93	0.43	Predicted kinase, aminoglycoside phosphotransferase (APT) family
yccK	-0.37	-0.79	0.42	Sulfur relay (sulfurtransferase) protein, DsrC/TusE family
ycdM	0.45	0.95	0.5	Flavin-dependent oxidoreductase, luciferase family (includes alkanesulfonate monooxygenase SsuD and methylene tetrahydromethanopterin reductase)
ycdP	-0.22	-0.73	0.51	Poly-β-1,6-N-acetyl-D-glucosamine synthase - PgaD subunit
ycfR	-0.12	0.68	0.56	Outer membrane protein involved in copper permeability, stress resistance and biofilm formation
ychJ	-0.24	-0.73	0.49	Uncharacterized conserved protein YchJ, contains N- and C-terminal SEC-C domains
yciA	-0.93	-1.36	0.43	Acyl-CoA hydrolase
yciT	-0.43	-1.06	0.63	DNA-binding transcriptional regulator of sugar metabolism, DeoR/GlpR family
ydcX	-0.8	-1.3	0.5	Orphan toxin
ydcY	0.21	0.83	0.62	Predicted protein
ydfV	-0.74	-1.34	0.6	Qin prophage; predicted protein
ydgK	-1.04	-1.43	0.39	Conserved inner membrane protein
ydiH	-0.11	-0.68	0.57	Predicted protein
ydjO	-1.36	-1.77	0.41	Predicted protein
yeaC	0.24	0.66	0.42	Uncharacterized conserved protein YeaC, DUF1315 family
yebA	-0.26	-0.61	0.35	LysM repeat
yedV	-0.89	-1.51	0.62	K+-sensing histidine kinase KdpD
yehS	-0.53	-1.1	0.57	Uncharacterized conserved protein YehS, DUF1456 family
yeiU	-0.93	-1.35	0.42	Membrane-associated phospholipid phosphatase
yejB	-0.3	-0.93	0.63	ABC-type microcin C transport system, permease component YejB
yfbP	-0.21	-0.61	0.4	Predicted protein
yfcA	-0.24	-0.65	0.41	Uncharacterized membrane protein YfcA
yfeZ	-0.18	-0.66	0.48	Predicted inner membrane protein
yffH	-0.07	-0.63	0.56	8-oxo-dGTP pyrophosphatase MutT and related house-cleaning NTP pyrophosphohydrolases, NUDIX family
yfiD	0.11	0.7	0.59	Autonomous glycyl radical cofactor GrcA
ygdQ	-0.52	-1.07	0.55	Membrane protein TerC, possibly involved in tellurium resistance
ygiH	-0.4	-0.95	0.55	Phospholipid biosynthesis protein PlsY, probable glycerol-3-phosphate acyltransferase
ygjV	-0.45	-0.97	0.52	Inner membrane protein
yhbY	-0.41	-0.76	0.35	RNA-binding protein YhbY
yhdJ	-0.49	-0.99	0.5	Adenine specific DNA methylase Mod
yhdU	-1.51	-2.14	0.63	Predicted membrane protein
yhjV	-0.39	-0.93	0.54	Amino acid permease
yifB	-0.07	-0.66	0.59	Predicted ATPase with chaperone activity
yigL	-0.44	-0.84	0.4	Hydroxymethylpyrimidine pyrophosphatase and other HAD family phosphatases
yijD	0.24	-0.6	0.36	Conserved inner membrane protein
yjbC	-0.3	-0.66	0.36	16S rRNA U516 pseudouridylate synthase RsuA and related 23S rRNA U2605, pseudouridylate synthases
yjbH	-0.18	-0.81	0.63	Predicted porin
yjiT	-0.3	-0.64	0.34	Conserved protein
yjjM	0.66	-1.03	0.37	DNA-binding transcriptional regulator, GntR family
yjjP	-0.52	-1.03	0.51	Uncharacterized membrane protein YjjP, DUF1212 family
ylaC	-0.43	-0.91	0.48	Predicted inner membrane protein
yliF	-0.57	-1.06	0.49	GGDEF domain, diguanylate cyclase (c-di-GMP synthetase) or its enzymatically inactive variants
yliH	0.7	1.23	0.53	Regulator of biofilm formation
ymfC	-0.57	-1.19	0.62	23S rRNA pseudouridine 2457 synthase
yobD	-0.03	-0.65	0.62	Uncharacterized membrane protein YobD, UPF0266 family
yobH	-0.31	-0.66	0.35	Predicted protein
yodB	-0.2	-0.68	0.48	Cytochrome b561
yqhA	-0.29	-0.71	0.42	Uncharacterized membrane protein YqhA
yqiA	-0.35	-0.69	0.34	Predicted esterase YcpF, UPF0227 family
zntR	0.27	0.69	0.42	DNA-binding transcriptional regulator, MerR family

## Sheet: Supplementary_Table_10
Gene	Logarithmic ratio glucose	Logarithmic ratio ammonia	Difference in absolute expression ratio	Function
	logFC (ΔC)	logFC (ΔN)	(|log2 (ΔN)| – |log2 (ΔC)|
acs	0.6	0.23	-0.37	Acyl-coenzyme A synthetase/AMP-(fatty) acid ligase
astB	0.76	0.28	-0.48	Succinylarginine dihydrolase
astD	0.76	0.47	-0.29	Acyl-CoA reductase or other NAD-dependent aldehyde dehydrogenase
astE	0.73	0.29	-0.44	Succinylglutamate desuccinylase
cueO	0.58	-0.25	-0.33	Multicopper oxidase with three cupredoxin domains (includes cell division protein FtsP and spore coat protein CotA)
cvrA	-0.65	0.29	-0.36	NhaP-type Na+/H+ and K+/H+ antiporter with C-terminal TrkAC and CorC domains
dps	0.69	0.35	-0.34	DNA-binding ferritin-like protein (oxidative damage protectant)
gabD	0.72	-0.25	-0.47	Acyl-CoA reductase or other NAD-dependent aldehyde dehydrogenase
gabT	0.64	-0.33	-0.31	4-aminobutyrate aminotransferase or related aminotransferase
hchA	0.71	0.24	-0.47	Putative intracellular protease/amidase
hisG	0.58	-0.03	-0.55	ATP phosphoribosyltransferase
lsrB	0.59	-0.05	-0.54	ABC-type sugar transport system, periplasmic component, contains N-terminal xre family HTH domain
puuC	0.59	0.31	-0.28	Acyl-CoA reductase or other NAD-dependent aldehyde dehydrogenase
rem	-0.7	0.31	-0.39	Qin prophage; predicted protein
tktB	0.6	0.04	-0.56	Transketolase
tnaA	0.87	0.39	-0.48	Tryptophanase
ugpA	0.65	0.21	-0.44	ABC-type sugar transport system, permease component
yahO	0.77	-0.32	-0.45	Predicted protein
ybdK	0.77	0.4	-0.37	Gamma-glutamyl:cysteine ligase YbdK, ATP-grasp superfamily
yciG	0.71	0.17	-0.54	General stress protein YciG, contains tandem KGG domains
ydeI	0.62	0.12	-0.5	Predicted periplasmic protein YdeI with OB-fold, BOF family
ydhS	0.58	0.02	-0.56	Uncharacterized NAD(P)/FAD-binding protein YdhS
ydiZ	0.63	-0.18	-0.45	Predicted protein
yehZ	0.68	-0.22	-0.46	Periplasmic glycine betaine/choline-binding (lipo)protein of an ABC-type transport system (osmoprotectant binding protein)
yfiL	0.63	-0.29	-0.34	Putative lipoprotein
yfjW	-0.61	0.09	-0.52	CP4-57 prophage; predicted inner membrane protein
ygfJ	0.81	0.5	-0.31	CTP:molybdopterin cytidylyltransferase MocA
ygjG	0.92	-0.48	-0.44	Acetylornithine/succinyldiaminopimelate/putrescine aminotransferase
yiaG	0.69	-0.15	-0.54	DNA-binding transcriptional regulator YiaG, XRE-type HTH domain
yibD	-0.63	-0.11	-0.52	Glycosyltransferase, GT2 family
yjdJ	0.58	-0.1	-0.48	Predicted acetyltransferase, GNAT superfamily
ymgE	0.73	0.3	-0.43	Uncharacterized membrane protein YeaQ/YmgE, transglycosylase-associated protein family
yoaC	0.59	-0.06	-0.53	Predicted protein
allR	0.02	0.58	0.56	DNA-binding transcriptional regulator, IclR family
dctA	0.25	0.66	0.41	Na+/H+-dicarboxylate symporter
ddpA	0.78	-1.38	0.6	ABC-type transport system, periplasmic component
ddpX	0.78	-1.27	0.49	D-alanyl-D-alanine dipeptidase
feaR	0.23	-0.75	0.52	AraC-type DNA-binding domain and AraC-containing proteins
ilvN	0.2	0.72	0.52	Acetolactate synthase, small subunit
nadA	0.22	-0.64	0.42	Quinolinate synthase
nadB	0.16	-0.61	0.45	Aspartate oxidase
nadE	0.12	-0.65	0.53	NH3-dependent NAD+ synthetase
nupC	-0.2	-0.72	0.52	Nucleoside permease NupC
ompF	-0.1	-0.59	0.49	Outer membrane protein (porin)
potF	0.16	-0.76	0.6	Spermidine/putrescine-binding periplasmic protein
ydcS	1.44	-1.98	0.54	Spermidine/putrescine-binding periplasmic protein
yfbF	-0.61	-0.97	0.36	Glycosyltransferase involved in cell wall bisynthesis
yhjV	-0.09	-0.6	0.51	Amino acid permease
yjiZ	-0.7	1.25	0.55	Sugar phosphate permease
